# Supplementary material for: Population genetic analysis of Aedes aegypti reveals evidence of emerging admixture populations in coastal Kenya
Source: PLoS Negl Trop Dis. 2025 May 20;19(5):e0013041. doi: 10.1371/journal.pntd.0013041 (PMC12140423; doi:10.1371/journal.pntd.0013041)
Supplement: S2 Table — (XLSX) [file pntd.0013041.s002.xlsx]

## Sheet: Sheet1
Supplimentary 2: Admixture analysis of Ae. aegypti at the global data set
Population	country	continent	Abbreviation
Johannesburg_2015	South	Africa	AFS_001	0.0636865	-0.0530025	0.0318012	-0.00405876	-0.0176352	0.00110787	0.00631735	-0.00261905	0.0101477	0.00476825	-0.00403939	5.81443e-05	-0.0264601	-0.0025225	0.0457905	-0.0437715	-0.0363907	-0.0188273	-0.0514703	0.00729328
Johannesburg_2015	South	Africa	AFS_002	0.0620477	-0.0615597	0.0240654	0.042259	-0.0206851	-0.00473549	0.0714274	-0.0163575	-0.0028064	-0.00373267	-0.00503183	-0.014703	-0.0164189	0.0538531	0.00196735	-0.122483	-0.00400603	-0.0117674	-0.0430477	-0.0421676
Johannesburg_2015	South	Africa	AFS_003	0.0617651	-0.0588612	0.0335123	0.00113857	-0.0212783	-0.0148481	0.0130366	0.0148027	0.0201096	0.00028457	-0.0106749	0.00505608	-0.0435664	-0.0110649	0.04271	-0.0381643	-0.0573509	-0.0106106	-0.0548382	0.0390378
Johannesburg_2015	South	Africa	AFS_004	0.0640188	-0.0606622	0.0332418	0.000569174	-0.0257773	-0.00415962	0.00273657	0.000325801	0.0197204	0.000453049	-0.0145202	-0.00732777	-0.0127438	0.00103854	0.0439313	-0.0387507	-0.062303	-0.0155313	-0.0485812	0.0127387
Johannesburg_2015	South	Africa	AFS_005	0.0601782	-0.0594447	0.0348764	-0.00647012	-0.0300875	-0.0110286	0.0121237	0.00398364	0.022643	0.01025	0.00956481	0.0276506	-0.0627842	-0.0114184	0.045972	-0.0223344	0.0113661	-0.0203243	-0.0754774	0.0716837
Johannesburg_2015	South	Africa	AFS_006	0.0650913	-0.0651549	0.0346224	0.00611624	-0.0327514	-0.00995307	0.00876567	0.00626301	0.0187708	0.00577486	-0.0114493	0.00886757	-0.0531458	-0.000506782	0.0565611	-0.0317445	-0.0463936	-0.0177778	-0.0535316	0.042843
Johannesburg_2015	South	Africa	AFS_007	0.0621432	-0.0576395	0.0266852	0.000398696	-0.0258643	-0.00309684	0.0025445	0.00216857	0.0117763	-0.00308704	-0.0121837	-0.00706712	-0.00366407	-0.0115939	0.0442103	-0.045085	-0.0686371	-0.0251402	-0.0469157	0.0109268
Johannesburg_2015	South	Africa	AFS_008	0.0642315	-0.0627809	0.0386907	0.00267525	-0.0324466	-0.0104188	0.0185355	0.0134973	0.0110875	0.00685945	-0.0169942	0.00409599	-0.0480273	0.00524556	0.0437127	-0.0412121	-0.0458171	-0.0150728	-0.0248925	0.00669563
Johannesburg_2015	South	Africa	AFS_009	0.0628779	-0.0534784	0.0327518	0.00138432	-0.0251779	-0.0144197	0.00933911	0.0173962	0.0130068	0.00530592	-0.0110641	-0.00443101	-0.0325071	-0.0036203	0.0313152	-0.0339878	-0.0643442	-0.0242203	-0.0556322	0.0445118
Jeddah_2012	Saudi	Arabia	ASJ001_06	-0.0956041	-0.00471315	-0.0676278	-0.0196155	0.0405775	-0.0278403	-0.108555	0.0496998	-0.120085	-0.0578771	-0.11019	0.074232	-0.0560324	0.0342878	0.0643276	-0.0242648	-0.012524	-0.00804602	-0.0316991	0.0585274
Jeddah_2012	Saudi	Arabia	ASJ001_08	-0.0995676	-0.0117261	-0.0778106	0.0057447	0.0412266	-0.0176085	-0.0726369	0.047396	-0.163144	-0.0671408	-0.101814	0.0735253	-0.0537979	0.0617191	0.0198133	-0.096536	0.0288607	-0.00149048	-0.0140462	0.00591766
Jeddah_2012	Saudi	Arabia	ASJ001_09	-0.0923834	-0.0107901	-0.0813287	0.00175698	0.0397154	-0.00193328	-0.0652014	0.0256476	-0.17356	-0.0872665	-0.115558	0.0582698	-0.0405757	0.0533308	0.0605992	-0.101604	0.0246203	-0.0359225	-0.0304184	-0.00797415
Jeddah_2012	Saudi	Arabia	ASJ001_10	-0.0964438	-0.0170578	-0.0652833	0.00328163	0.0210666	-0.0188232	-0.0932652	0.0485985	-0.138294	-0.0596438	-0.106643	0.0567279	-0.0338456	0.0643148	0.0429495	-0.0545797	-0.00540829	0.0081166	0.0254059	-0.0097399
Jeddah_2012	Saudi	Arabia	ASJ001_12	-0.0938123	-0.00853198	-0.0748058	-0.0152621	0.0410441	-0.011394	-0.101963	0.041294	-0.154287	-0.0896623	-0.142176	0.0627345	-0.0477866	0.0507519	0.0237565	-0.0806186	-0.0169139	-0.0212852	-0.0179894	0.0476389
Jeddah_2012	Saudi	Arabia	ASJ004_21	-0.0969935	-0.00797492	-0.0707745	-0.011818	0.0376047	-0.0221371	-0.0980398	0.0452754	-0.155333	-0.0569501	-0.108666	0.0728386	-0.0587024	0.0482841	0.0315749	-0.0718898	0.019223	-0.00977913	-0.0138485	0.0361483
Jeddah_2012	Saudi	Arabia	ASJ004_22	-0.094537	-0.00834089	-0.0688799	-0.0229228	0.0397438	-0.0279211	-0.120687	0.0341013	-0.13631	-0.0763526	-0.142713	0.0549708	-0.0435102	0.0308303	0.0714277	-0.0339246	-0.0220213	-0.00986889	-0.00469206	0.0116488
Jeddah_2012	Saudi	Arabia	ASJ006_01	-0.0988259	-0.011416	-0.088953	0.0104049	0.0540468	-0.0268115	-0.0820922	0.0434688	-0.177746	-0.101175	-0.127537	0.078719	-0.0644931	0.076948	0.0143312	-0.117899	0.0241645	-0.00906643	-0.0325014	0.0215733
Jeddah_2012	Saudi	Arabia	ASJ006_02	-0.0969474	-0.0119953	-0.0814863	0.00686814	0.0545668	-0.0244548	-0.0984653	0.0417575	-0.171064	-0.0981802	-0.12734	0.0810915	-0.0661688	0.0588514	0.0272549	-0.0937645	0.0110263	-0.00602868	-0.0362227	0.0346405
Jeddah_2012	Saudi	Arabia	ASJ007_02	-0.0893018	-0.010958	-0.0658893	-0.00736133	0.0311432	-0.0258003	-0.112966	0.0245685	-0.112516	-0.0782644	-0.110953	0.0378669	-0.006671	0.0450818	0.0696269	-0.00886002	-0.075479	0.00568602	0.0430173	-0.0133433
Jeddah_2012	Saudi	Arabia	ASJ007_03	-0.0926251	-0.00697555	-0.0713545	-0.0125327	0.03564	-0.0260435	-0.108106	0.0398545	-0.128858	-0.0633582	-0.124427	0.0521836	-0.0342716	0.0405134	0.0558805	-0.0223817	-0.0341118	-0.0102681	0.0144915	-0.0126132
Rabai_outdoor_2009	Rabai		BE58	0.0464081	-0.0510147	0.0168673	-0.00895081	-0.00926823	0.00317138	-0.0128185	-0.0129683	0.0111994	-0.00179471	0.0108656	-0.0359194	0.0652691	0.00677421	0.0779716	-0.0528923	-0.0472195	-0.0215856	0.00973413	-0.0612655
Rabai_outdoor_2009	Rabai		BEI542	0.0570733	-0.0551588	0.0275762	-0.0120137	-0.0121296	-0.00368016	0.0135204	0.00437842	0.0090277	0.000964224	-0.0045816	0.0102691	-0.038785	-0.00502973	0.0439813	-0.0268744	-0.00944115	-0.0234098	-0.0354192	0.01301
Rabai_outdoor_2009	Rabai		BEO265	0.0528138	-0.0511651	0.0231823	0.00872503	-0.0259364	-0.00823556	-0.00822032	0.00545617	0.0102134	-0.00254303	-0.0144725	-0.0098601	0.00782815	0.0205067	0.0575238	-0.0201039	-0.0493566	0.00579992	-0.0200275	-0.0103681
Yaounde_2014	Cameroon	CAM_010	0.0403573	0.110612	-0.0136177	0.00389215	0.0141118	-0.00706226	0.0202562	0.00804405	0.009963	0.00489719	-0.015944	0.0162009	-0.00815048	0.013697	0.0227738	-0.0280382	0.000169437	0.0487824	0.0359057	-0.00801336
Yaounde_2014	Cameroon	CAM_037	0.0344175	0.0937082	-0.0159739	0.0092079	0.00544758	0.018375	0.0075972	-0.0266501	-0.00866967	0.00457238	-0.00724033	-0.00550392	0.0260242	0.0127685	0.0490522	0.0182852	-0.00361301	0.0737426	0.0585955	0.0143354
Yaounde_2014	Cameroon	CAM_038	0.0312013	0.109585	-0.00943256	0.024493	0.0165762	0.0160317	0.0337041	0.00280149	-0.0202675	-0.0124019	-0.00719707	-0.0359415	0.0233617	-0.0130077	0.0250442	-0.0141375	-0.057783	0.0541987	0.149206	0.0176419
Yaounde_2014	Cameroon	CAM_039	0.0191381	0.119145	-0.0381269	-0.00214584	0.0285694	-0.0470653	0.0758274	0.283451	0.0585576	-0.0232884	0.0230559	-0.0734095	0.0317571	0.0152186	0.00941243	-0.0210614	-0.0154382	-0.0557896	-0.0215789	0.00766256
Yaounde_2014	Cameroon	CAM_040	0.0208777	0.119722	-0.0426935	-0.00373259	0.0357927	-0.0549284	0.0853314	0.329525	0.0624755	-0.0349621	0.0105308	-0.0854768	0.0437963	0.0212976	0.0158334	-0.0273543	-0.0279609	-0.0689292	-0.0261497	-0.0128372
Yaounde_2014	Cameroon	CAM_041	0.0358852	0.113054	-0.0143148	0.00449496	0.01199	0.00434196	-0.00446013	-0.0356899	0.00531313	-0.0125743	0.0101286	-0.0268615	0.196954	0.116029	0.189822	-0.00265624	0.151523	0.325581	-0.0383714	0.131979
Yaounde_2014	Cameroon	CAM_042	0.0338097	0.107878	-0.0186164	0.0017846	-0.000111086	-0.00752389	0.0273457	0.0467125	0.0159072	0.00642391	0.00845453	0.0291809	-0.0550306	-0.0425465	-0.00386731	0.00916018	0.0140725	0.0447253	0.00209336	0.0589248
Yaounde_2014	Cameroon	CAM_043	0.026473	0.118046	-0.0386329	-0.00673028	0.041009	-0.0445052	0.0881979	0.304114	0.0501306	-0.0366569	0.00806418	-0.078671	0.051662	-0.00847184	0.0258982	-0.0374442	0.0100366	-0.0718446	-0.0182149	-0.0502064
Yaounde_2014	Cameroon	CAM_044	0.0239297	0.116167	-0.041588	-0.00467771	0.0472146	-0.0421571	0.089838	0.300366	0.0395238	-0.0349932	0.00776359	-0.0725858	0.0596069	-0.0155491	0.0275618	-0.0228684	0.0115281	-0.0582785	-0.00123488	-0.046774
Yaounde_2014	Cameroon	CAM_045	0.0267115	0.120758	-0.0394523	-0.00504166	0.0444939	-0.042836	0.0897329	0.310255	0.0521833	-0.0384102	0.0105345	-0.0800796	0.0504426	-0.00841945	0.0283036	-0.0371531	0.00922893	-0.069469	-0.0211839	-0.0505006
Yaounde_2014	Cameroon	CAM_046	0.0239926	0.121576	-0.0410224	0.00140042	0.0331692	-0.0527062	0.0776467	0.287924	0.0462835	-0.0259902	0.00917054	-0.0531313	0.0200874	0.0163916	0.0226854	-0.00324607	-0.0431381	-0.0277196	-0.0102312	0.0209388
Yaounde_2014	Cameroon	CAM_047	0.0290596	0.111206	-0.0145656	0.00579559	0.0146873	0.00110944	-0.00484052	-0.0327649	0.00596398	-0.0195517	0.00340062	-0.0222412	0.222437	0.104535	0.19199	0.00155593	0.151963	0.341134	-0.0358271	0.14084
Yaounde_2014	Cameroon	CAM_059	0.0241422	0.121799	-0.0413373	0.00285585	0.0326631	-0.053397	0.0781068	0.289931	0.0473501	-0.0257557	0.00936777	-0.0551672	0.0203515	0.0146114	0.0218912	-0.00458983	-0.0452217	-0.0305499	-0.0102535	0.0229905
Yaounde_2014	Cameroon	CAM_060	0.0355367	0.105986	-0.0152565	0.0195922	0.00532582	0.00802367	0.0151479	-0.00313222	0.00186399	-0.0166093	-0.00393352	-0.00234775	0.0310546	-0.0119709	0.0468881	0.0046206	-0.010599	0.0749347	0.0556554	0.00686034
Yaounde_2014	Cameroon	CAM_061	0.026851	0.102948	-0.0161679	0.00610606	0.0047664	-0.00662642	0.032141	0.0263685	0.00223871	0.00251359	0.00388575	0.00808783	-0.0198484	-0.0168151	0.000464558	0.0209333	-0.00190119	0.0606538	0.0638921	0.0326784
Yaounde_2014	Cameroon	CAM_062	0.0351182	0.112829	-0.0138796	0.00422047	0.0113315	-0.00163804	-0.0100456	-0.0313551	0.00744486	-0.0161714	0.00977361	-0.0232071	0.205646	0.1095	0.181567	0.00193131	0.140668	0.332268	-0.0416602	0.139039
Campo_Grande	Brazil	CG1A036	-0.0816322	0.0357688	0.118705	0.0155119	-0.00398897	0.0520824	-0.0572041	0.0134475	0.156679	-0.103248	-0.00878902	0.0877932	-0.00177279	0.027636	-0.0438848	0.0013501	0.00684447	0.0153843	-0.0219884	0.0755766
Campo_Grande	Brazil	CG1A051	-0.0717323	0.0209996	0.110425	0.0111018	0.02318	0.0647176	-0.0560977	0.00885308	0.166917	-0.140906	-0.0265866	0.0950525	0.00400708	0.00376502	0.00882339	-0.0171806	0.0315641	-0.00173922	0.00636843	0.0762934
Campo_Grande	Brazil	CG1A059	-0.0841524	0.0296074	0.103549	0.0559447	-0.00802704	0.0696902	-0.0693235	0.0264994	0.139253	-0.09398	-0.0484934	0.0605105	0.00525204	0.0105504	-0.0519748	0.0115336	-0.0352228	-0.00889516	0.0673085	-0.0181137
Campo_Grande	Brazil	CG1A069	-0.078688	0.032835	0.106575	0.0452987	0.0161991	0.0716069	-0.0682964	0.00441312	0.156604	-0.145956	-0.0502292	0.0577747	0.0364564	0.0145265	-0.0172787	-0.0112566	0.00679823	-0.01376	0.0383682	-0.0285907
Campo_Grande	Brazil	CG1A082	-0.0786891	0.0210991	0.117271	0.0251879	-0.00622288	0.0665405	-0.0664938	0.0140026	0.167207	-0.0814792	-0.0234487	0.101993	-0.0256618	0.0357285	-0.043545	0.00880872	0.000426108	-0.00391593	-0.0338334	0.0392206
Campo_Grande	Brazil	CG1A096	-0.0843504	0.0266505	0.100275	0.0730919	-0.0051204	0.0900252	0.0132423	-0.00950378	0.141691	-0.122063	-0.00172888	0.0902282	0.0211051	0.016717	-0.077368	-0.0937935	0.107454	-0.0379385	-0.00758232	0.000136392
Campo_Grande	Brazil	CG1A108	-0.06129	0.0409076	0.0983166	0.0518694	-0.0116683	0.0561038	-0.0760803	-0.0150985	0.169398	-0.13221	-0.060626	0.0415245	0.094491	0.0451894	0.0318426	-0.0439976	-0.105473	-0.00703267	0.119184	-0.134264
Campo_Grande	Brazil	CG1A116	-0.0813318	0.0293426	0.118975	0.0527122	-0.0182505	0.0614807	-0.054454	-0.0119591	0.176544	-0.12624	-0.0306786	0.0832017	0.0444214	0.0680477	-0.0445614	-0.0899262	-0.0186435	0.0144833	0.0320972	-0.0675325
Campo_Grande	Brazil	CG2A007	-0.0689574	0.00348412	0.11361	0.0417721	0.00557664	0.0588836	0.016174	-0.0184248	0.15966	-0.141158	-0.0141648	0.100624	0.00294262	0.0242534	-0.0533393	-0.101233	0.122396	-0.0318221	-0.00827397	0.0265955
Campo_Grande	Brazil	CG2A075	-0.092019	0.0241283	0.109322	0.02907	-0.00187974	0.0527492	-0.0628982	0.00783811	0.160764	-0.106271	-0.000957554	0.0983686	0.00688914	-0.0173764	-0.0441644	0.0207868	0.0177253	-0.0228615	-0.0009616	0.00577906
Campo_Grande	Brazil	CG3A018	-0.0706272	0.0396193	0.111268	0.0364825	-0.0163983	0.0645216	-0.0536523	0.00161186	0.162396	-0.0991775	-0.036654	0.0763845	-0.0146033	-0.000407363	-0.0282515	-0.0330911	-0.0528416	0.0131347	0.130435	0.0398822
Campo_Grande	Brazil	CG3A045	-0.0833107	0.0215142	0.119594	0.0271442	0.00244444	0.0502665	-0.0776568	0.0140661	0.185349	-0.124846	-0.0255706	0.115635	-0.00966504	0.0156015	-0.0624295	-0.00918464	0.0264251	-0.0169577	-0.0360261	0.0536308
Mombasa_2012	Brazil	CH21_5	-0.0293654	-0.0348913	-0.0512956	0.0133733	0.0209429	-0.014569	-0.0380465	0.0266514	-0.0294303	-0.0165027	0.0493519	-0.0723728	0.0301133	0.00435324	-0.271436	-0.00303611	-0.0104069	0.125189	-0.0375738	0.0277091
Mombasa_2012	Brazil	CH22_6	-0.0291992	-0.0284701	-0.0520181	-0.0217897	0.0176206	-0.00470255	-0.0991082	0.0419374	-0.00431466	0.00211182	0.0307825	-0.0706962	0.0363266	-0.0530298	-0.24698	0.07095	-0.0379061	0.121539	0.00949962	0.0536893
Rabai_outdoor_2009	Rabai		CHI228	0.0440412	-0.0512143	0.0229901	-0.0137402	-0.0143786	-0.00732937	-0.00185264	0.00754772	0.0142777	0.0113045	0.0154739	0.0229971	-0.0346822	-0.0371034	0.0343859	-0.0248504	0.0316882	-0.00834165	-0.0556141	0.0258036
Rabai_outdoor_2009	Rabai		CHO299	0.0621204	-0.0623332	0.0329229	0.00818376	-0.0267348	-0.00334821	0.000629236	-0.0127415	0.0125477	0.00466081	-0.00870552	-0.00390277	-0.00311709	0.0108286	0.0697761	-0.0329786	-0.0467891	-0.00645198	-0.0412512	0.00584671
Rabai_outdoor_2009	Rabai		CHO70	0.0525259	-0.0596513	0.03211	-0.00345974	-0.0210824	-0.00827418	-0.00164282	0.0110207	0.00956567	-0.00811896	-0.00573532	-0.00236022	-0.036733	0.00462729	0.0333015	-0.0296725	-0.0166734	0.00214635	-0.0122761	8.04444e-05
Cali_2013	USA		Cali2_006	-0.0988314	0.0230248	0.084509	0.041786	0.000486158	0.0808554	-0.0215834	0.0327111	-0.0329891	0.0722485	0.0121168	0.0105577	0.041739	-0.0147613	0.0310963	0.0515301	0.0410891	-0.00811014	-0.124918	-0.132066
Cali_2013	USA		Cali2_007	-0.0980692	0.0234426	0.0766482	0.024487	-0.000617714	0.074043	-0.044252	0.0409332	-0.033564	0.115156	0.0188435	0.0222663	0.0090429	-0.0378685	0.0605225	0.0860701	-0.00291563	0.000164959	-0.087892	-0.0806185
Cali_2013	USA		Cali2_008	-0.0990668	0.0145197	0.0730575	0.0684423	0.00174489	0.0654854	0.0231593	0.0267665	-0.0462444	0.0873994	0.0329866	0.00474009	0.0137086	0.0108857	-0.0147001	0.00586477	0.0843269	-0.0177371	-0.140713	-0.124474
Cali_2013	USA		Cali2_009	-0.0970597	0.0216312	0.0875219	0.0399142	0.00747462	0.0924377	-0.0476382	0.0449986	-0.0412921	0.125569	0.000793569	0.0324671	0.0160896	-0.0596473	0.0505748	0.0947086	0.0359648	-0.0218944	-0.16035	-0.125378
Cali_2013	USA		Cali2_011	-0.0976755	0.0242322	0.0834806	0.0267821	-0.00101965	0.0740139	-0.0397158	0.0470702	-0.0297341	0.114479	0.0148512	0.036675	0.0159735	-0.0276767	0.0636943	0.0889238	-0.00316721	0.00654163	-0.12055	-0.107845
Cali_2013	USA		Cali2_012	-0.0944726	0.0242268	0.083723	0.0351253	0.0108747	0.0742916	-0.047518	0.0493184	-0.0288829	0.10852	-0.00269539	0.0363664	0.017418	-0.0171479	0.04785	0.0522249	-0.000794034	-0.00117881	-0.0427447	-0.0610538
Cali_2013	USA		Cali_007	-0.0994715	0.0241023	0.0979546	0.0425852	0.0004381	0.0961051	-0.0611356	0.0699792	-0.0547728	0.166164	0.0156259	0.0521522	0.0260747	-0.0596094	0.0781584	0.126478	0.00142836	-0.00532874	-0.238856	-0.226615
Cali_2013	USA		Cali_008	-0.0969367	0.0237001	0.0942793	0.0389929	0.00361558	0.0949812	-0.0568852	0.0675158	-0.0592157	0.159443	0.00768016	0.0599145	0.0251854	-0.0621529	0.0863184	0.134816	0.00693703	-0.000171412	-0.250164	-0.251239
Cali_2013	USA		Cali_009	-0.0989667	0.0176688	0.104596	0.159847	-0.00862289	0.157309	0.0463988	0.0566267	-0.106864	0.302928	0.0640227	0.0396406	0.0237239	0.0645435	-0.053974	-0.200676	-0.00489418	0.0044952	0.134419	0.194547
Cali_2013	USA		Cali_010	-0.0967578	0.0260245	0.106053	0.146689	-0.00977718	0.15105	0.0281524	0.0488095	-0.102158	0.244491	0.0496269	-0.0227828	0.00747654	0.032412	-0.0259422	-0.123351	-0.0792758	-0.000954453	0.180733	0.151238
Cali_2013	USA		Cali_012	-0.0938848	0.0341818	0.11567	0.103434	-0.00984225	0.14133	-0.0278056	0.0649791	-0.081539	0.25503	0.0376367	-0.00698325	-0.000588367	0.00622482	0.030692	-0.0534606	-0.115434	-0.00169518	0.178614	0.164792
Cali_2013	USA		Cali_013	-0.0970158	0.0221613	0.112964	0.103205	-0.00827145	0.135762	-0.00319781	0.0635045	-0.0899075	0.271563	0.0408454	0.0457805	0.0116247	0.0348466	0.0165879	-0.0996594	-0.0293417	-0.00563047	0.0966523	0.165348
Fort_Myers_2014	USA		FM_001	-0.0856061	0.00918581	0.0770839	0.0346229	0.0161248	0.00185913	0.0891275	-0.0544871	-0.0641667	-0.095088	0.0239842	-0.202353	-0.0854597	-0.00313725	0.00477212	0.0530585	0.0817711	-0.0275765	-0.114669	0.0361694
Fort_Myers_2014	USA		FM_002	-0.0763129	0.0162745	0.0839293	-0.00885253	0.0187252	0.00329403	0.0114572	-0.0503269	-0.0397003	-0.0997993	0.0173822	-0.198649	-0.0567996	-0.023958	0.044054	0.112634	0.0293709	-0.0289484	-0.12531	0.0531505
Fort_Myers_2014	USA		FM_003	-0.0872797	0.0165561	0.0747096	0.0709978	0.0117524	0.0262721	0.0672309	-0.0486106	-0.0647611	-0.0953397	0.000556378	-0.229682	-0.0599819	-0.00953292	-0.0650114	0.0176438	-0.0551178	-0.00724505	0.0502795	0.0145444
Fort_Myers_2014	USA		FM_004	-0.0816194	0.00217374	0.068761	0.106576	0.00131928	0.0158138	0.139161	-0.0661962	-0.0856558	-0.0776921	0.0403172	-0.174661	-0.0615155	0.0427494	-0.118811	-0.1066	0.0409757	-0.00817258	-0.00497544	0.00289405
Fort_Myers_2014	USA		FM_005	-0.0669353	-0.0139154	0.0894517	0.00804404	0.0416759	0.0183026	0.08802	-0.0599886	-0.0561577	-0.11165	0.0371146	-0.141247	-0.0482242	-0.0289831	0.0848465	-0.0175855	0.0924227	-0.0228695	-0.0502999	-0.00411696
Fort_Myers_2014	USA		FM_006	-0.0849832	0.00474777	0.0681278	0.080507	0.0264193	0.00307592	0.12535	-0.0747628	-0.0786783	-0.107548	0.0306325	-0.190003	-0.0255575	0.067872	-0.0845326	-0.0825745	0.0887114	0.00385386	-0.129572	-0.026041
Fort_Myers_2014	USA		FM_008	-0.0880687	0.0135156	0.07638	0.079672	-0.00669632	0.0235767	0.113994	-0.0461276	-0.0666885	-0.082916	0.0308664	-0.198931	-0.0736237	0.0250278	-0.0561857	-0.00896478	0.00355774	-0.00885264	0.0351311	0.00022815
Fort_Myers_2014	USA		FM_009	-0.0822565	0.00948863	0.087969	0.00594359	0.0231138	0.0310301	0.0254937	-0.0473364	-0.063354	-0.124457	-0.000181855	-0.18435	-0.0719556	-0.0782816	0.157069	0.159986	-0.013737	0.00405685	0.0207577	0.0577295
Fort_Myers_2014	USA		FM_010	-0.0755227	0.0170313	0.0916838	0.0269577	0.0199169	0.0381723	0.0130929	-0.047746	-0.0718544	-0.133861	-0.00861536	-0.230931	-0.0821205	-0.0912036	0.153632	0.168585	-0.0716729	0.0148736	0.0903816	0.0577663
Fort_Myers_2014	USA		FM_011	-0.0809674	0.016217	0.0837052	0.00206011	0.0143255	0.0187573	0.0106524	-0.0371512	-0.0353509	-0.0812888	0.00275956	-0.140831	-0.0634518	-0.0350348	0.0648273	0.109413	-0.025903	-0.000272495	0.00377408	-0.0109007
Fort_Myers_2014	USA		FM_013	-0.0844693	0.019845	0.078398	-0.0207381	0.0119675	0.0015873	0.017209	-0.0272896	-0.0492244	-0.0713567	0.0227548	-0.148223	-0.0423367	-0.0256155	0.0478935	0.11748	0.00424127	0.00732068	-0.0212831	0.054404
Fort_Myers_2014	USA		FM_029	-0.0752661	0.0233123	0.0809875	0.0374619	-0.0111328	0.0102464	0.0125389	-0.0422395	-0.0358236	-0.0749185	0.00838073	-0.178963	-0.0872678	-0.0233316	-0.0157252	0.0501074	-0.0944419	0.0254468	0.0297905	0.0623511
Manakari_2021	Kilifi	2021	GN-169	0.0303426	-0.0499185	0.013706	-0.00553647	-0.00948054	0.00509543	-0.0250987	-0.00640138	0.00144775	-0.00409451	0.00170342	-0.0169943	0.0471435	-0.0411752	0.065948	-0.0578252	0.000129661	0.00361435	0.0484067	-0.0687037
Malaba_2021	Busia	2021	GN_001	0.0471691	0.0898048	-0.0121825	0.00985294	-0.00293952	0.00037279	-0.00638122	-0.0462207	-0.00777624	-0.00155865	-0.0253293	0.0317786	-0.0356095	-0.0107939	-0.00683852	0.000459828	-0.00859874	0.00964866	0.0159924	-0.0326845
Malaba_2021	Busia	2021	GN_002	0.0433378	0.0429472	-0.00583296	-0.0104973	-0.000429217	0.00551161	-0.0103979	-0.035997	-0.00548518	-0.00548443	0.0101335	0.00596667	0.0219404	0.00168004	0.0341887	-0.0264837	-0.0334453	0.00448358	-0.0184897	-0.0207659
Malaba_2021	Busia	2021	GN_003	0.0372562	0.0770964	-0.0258465	0.0138986	-0.00336462	0.0100788	-0.013666	-0.0420323	-0.0180603	0.00652079	-0.000711303	0.00830786	0.00969306	-0.0221434	0.00114356	0.00767263	0.00776687	-0.0176081	0.0211511	-0.0341176
Malaba_2021	Busia	2021	GN_004	0.0415324	0.0835074	-0.0176279	0.00842903	-0.00812704	0.000169581	-0.013773	-0.037825	-0.0141951	-0.0038939	0.00065856	0.00923267	-0.0108721	-0.017998	0.00164599	0.00290935	0.0127893	-0.0193736	-0.0145634	-0.00331708
Malaba_2021	Busia	2021	GN_005	0.0465891	0.077537	-0.0135581	0.00523961	-0.00418588	0.00502168	-0.021363	-0.0729126	-0.00842167	-0.00301578	0.000311351	-0.0134155	0.0527387	0.0356094	0.0334118	-0.00232722	-0.0121494	-0.0110921	-0.0297771	-0.0262709
Malaba_2021	Busia	2021	GN_006	0.0446668	0.0925633	-0.0160828	0.00328424	-0.00757875	0.00710229	-0.00490761	-0.0554331	-0.0114237	0.00828567	-0.00032484	0.0155353	-0.0136134	0.0105587	0.000164246	0.00559234	0.0261044	0.00826787	-0.0292629	0.00198219
Malaba_2021	Busia	2021	GN_008	0.0456364	0.0862171	-0.0158418	0.012916	-0.00815879	0.009545	0.00575602	-0.0198241	-0.0115155	0.00380062	-0.0115032	0.0307882	-0.0847142	-0.045053	-0.0345399	0.0126728	-0.00720623	-0.0208828	-0.00283708	-0.0142224
Malaba_2021	Busia	2021	GN_009	0.0440393	0.0945174	-0.0179367	0.00384366	-0.000505927	0.00790694	0.0072803	-0.0204936	-0.0111905	0.00786617	-0.019549	0.0388116	-0.0748717	-0.0492182	-0.0353642	0.00249381	0.00825252	-0.0268804	-0.0144933	-0.0165057
Malaba_2021	Busia	2021	GN_011	0.0360719	0.0653753	-0.0278906	0.0117857	-0.0172118	-0.0048436	-0.0473769	-0.0387251	-0.000123335	0.00124898	0.0184843	-0.0195848	0.0554986	0.0691877	0.000658916	0.00943368	-0.0288412	0.0275239	-0.0544313	0.00786205
Malaba_2021	Busia	2021	GN_012	0.0473108	0.0895734	-0.0263639	0.0115709	-0.00679448	0.0139804	-0.023435	-0.0880033	-0.0152067	0.00187699	2.20613e-05	0.000543781	0.0400168	0.0252241	0.0165803	0.00226139	-0.00251091	-0.00342568	-0.0331127	-0.0356043
Malaba_2021	Busia	2021	GN_013	0.0427339	0.0701923	-0.0174555	0.00110449	0.00218288	0.0154657	-0.00383525	-0.0411959	-0.0069218	-0.00360858	0.000981706	0.0223279	-0.00167265	-0.0201218	0.00998164	0.0105709	0.00665425	-0.00270038	0.00125446	-0.0113894
Malaba_2021	Busia	2021	GN_014	0.0452994	0.0890877	-0.0128374	0.00125822	-0.00203746	0.00294062	0.0236064	-0.00740715	-0.00725683	0.00313687	-0.0137	0.0346076	-0.0682477	-0.0328655	-0.0336423	0.00200768	0.00935109	-0.0292163	-0.00269254	-0.0143901
Nakune_2021	Nakuru	2021	GN_061	0.0257756	0.0141458	-0.00893475	-0.00513783	-0.00213395	0.00555882	-0.0284073	0.00039492	0.00991037	-0.0185821	0.0235541	-0.0145328	-0.0159775	-0.0232646	-0.0181726	-0.00731526	-0.0265364	-0.0305117	0.00269848	0.0232658
Nakune_2021	Nakuru	2021	GN_062	0.030426	0.0481038	-0.0214222	-0.0131799	0.0140551	0.0218189	-0.00424699	-0.0164549	-0.0106609	0.00071388	0.00900569	0.0202572	-0.0262959	-0.0597718	-0.0403012	0.0122394	0.0268715	-0.0233676	-0.00656589	0.0288849
Nakune_2021	Nakuru	2021	GN_063	0.0251413	0.0166944	-0.0225745	-0.0209022	0.029184	0.0279786	-0.0191146	-0.0254746	-0.0136492	-0.00287219	0.0202442	0.00412916	0.0496313	-0.0515722	-0.0231254	0.0041813	0.059984	-0.0109589	-0.000162444	-0.0189651
Nakune_2021	Nakuru	2021	GN_064	0.013953	0.0370669	-0.0319709	0.00710071	-0.0195626	-0.00955974	-0.0608592	-0.0144443	-0.0125259	0.00444709	0.014229	-0.0249961	0.0193808	-0.00010138	-0.0674972	0.026593	-0.0431611	0.00393054	-0.00923006	0.014587
Nakune_2021	Nakuru	2021	GN_065	0.0278606	0.0321384	-0.0230656	0.00146157	-0.00865686	-0.0103666	-0.0388781	-0.0140356	0.001184	0.00886697	0.0210361	-0.0180885	0.0239461	0.0311579	-0.0124892	0.00150341	-0.0171474	-0.00177264	-0.0148903	0.0125267
Nakune_2021	Nakuru	2021	GN_066	0.0367878	0.0476226	-0.0166306	0.00953258	-0.0121399	-0.0084934	-0.0167522	0.0103427	0.00666622	-0.000217501	0.00529427	0.00610756	-0.0432112	-0.0208474	-0.0387286	0.0247756	0.00130215	-0.0308307	-0.0298004	0.0225093
Nakune_2021	Nakuru	2021	GN_067	0.032724	0.0412103	-0.0174888	-0.00283086	0.00143875	0.0199726	-0.0252082	-0.0435331	-0.0183268	0.0133934	0.000640274	0.00413147	0.02544	-0.00162947	-0.0146122	0.0160094	-0.00560236	-0.042326	0.0186091	-0.0340377
Nakune_2021	Nakuru	2021	GN_068	0.0276668	0.0331521	-0.0327757	0.0151582	-0.00189736	0.0109286	-0.0792252	-0.0875812	-0.0339374	-0.024603	0.0404538	-0.0434839	0.22279	-0.0110962	0.0466043	-0.00791745	0.0286753	-0.327973	-0.0121866	0.138495
Nakune_2021	Nakuru	2021	GN_069	0.0249098	0.0381815	-0.0409439	0.00398043	-0.0102561	0.012332	-0.096873	-0.0679356	-0.012781	-0.0074993	0.0398279	-0.062354	0.223939	0.0633012	-0.0525404	0.00497754	-0.0632082	-0.299765	-0.0866225	0.152107
Nakune_2021	Nakuru	2021	GN_070	0.0280051	0.0330969	-0.0323305	0.0156656	-0.0020615	0.0104142	-0.0792058	-0.0881477	-0.033609	-0.0248246	0.0408403	-0.0433457	0.22284	-0.00982926	0.0464517	-0.00804015	0.0286611	-0.326849	-0.0127955	0.139318
Nakune_2021	Nakuru	2021	GN_071	0.0250593	0.0383271	-0.0413234	0.00426814	-0.0102576	0.0115734	-0.0962646	-0.0674124	-0.0138609	-0.00813325	0.0390892	-0.0620132	0.223679	0.0622569	-0.0532562	0.00437201	-0.0631459	-0.299561	-0.0849172	0.152559
Eldoret_2021	Eldoret	2021	GN_100	0.0398124	0.0547835	-0.015523	-0.000631489	-0.00504133	0.0123102	-0.0149113	-0.0410769	-0.00126464	0.00458102	-0.0125072	-0.00377556	0.0194778	0.0287508	-0.0146619	0.00540622	-0.000916832	-0.0222107	-0.0002502	-0.0600608
Eldoret_2021	Eldoret	2021	GN_101	0.0463192	0.0819363	-0.0155564	0.00786205	-0.0102942	0.00589772	0.00221363	-0.0316877	-0.0157795	0.0125058	-0.0146952	0.0365688	-0.0790026	-0.0350011	-0.042127	0.0167418	0.0204524	-0.00844966	-0.0274603	0.000267931
Eldoret_2021	Eldoret	2021	GN_105	0.036798	0.0601411	-0.016265	0.00297559	0.00781411	0.00935295	0.00717446	-0.010543	-0.00721654	0.0119784	-0.00854006	0.0378224	-0.0429167	-0.048749	-0.0381451	0.0194599	0.023243	-0.00216988	0.023328	-0.0108448
Eldoret_2021	Eldoret	2021	GN_106	0.0308834	0.0647149	-0.032098	0.00963338	0.0184758	0.0204921	0.018183	-0.0199233	-0.0342002	0.00632292	-0.00916331	0.0315766	-0.0342296	-0.0546885	-0.0496454	-0.014199	0.0390325	-0.0300329	0.0450267	-0.0455875
Eldoret_2021	Eldoret	2021	GN_109	0.0431395	0.0691913	-0.0155822	0.0157546	-0.00528425	0.00806216	-0.0111234	-0.0584566	-0.0197765	0.00451597	-0.00216284	0.00773419	0.0147801	-0.00176027	-0.00952113	0.0171149	-0.0140265	-0.00290085	0.020715	-0.0632475
Eldoret_2021	Eldoret	2021	GN_111	0.0434409	0.0739962	-0.0168321	0.0100272	0.00188267	0.00528455	7.93736e-05	-0.0528486	-0.0156748	-2.60447e-05	-0.00138813	0.000548176	0.0236942	0.00219138	-0.0029028	-0.00331621	-0.0128887	-0.00761361	0.00676515	-0.0592891
Mvita_2021	Mombasa	2021	GN_136	-0.0280493	-0.0276529	-0.0414933	-0.0254462	0.00109275	-0.040459	-0.0980295	0.0473576	0.0206966	0.00792569	0.0536218	-0.00948853	-0.018427	-0.00552276	-0.102395	0.0538071	0.0210115	0.0592587	-0.0443155	0.0635209
Mvita_2021	Mombasa	2021	GN_137	-0.0224264	-0.0352858	-0.0335243	-0.0363293	0.0230804	0.00100574	-0.0638463	0.0088557	-0.0152758	-0.0112443	0.0554759	-0.0187807	0.0239961	-0.0798412	-0.0323411	0.017535	0.0533279	0.0334981	0.0465691	0.00323168
Mvita_2021	Mombasa	2021	GN_138	-0.0367568	-0.0232324	-0.0527663	-0.0287393	0.0138732	-0.0171848	-0.0982497	0.0253686	-0.00361431	0.0230823	0.0465074	-0.0355557	0.0590817	-0.0208295	-0.0873296	0.0552484	0.0338073	0.0353232	0.000476175	0.0403212
Mvita_2021	Mombasa	2021	GN_139	-0.0220703	-0.0372511	-0.0361799	-0.0390414	0.0227182	-0.00154216	-0.0742921	0.0115665	-0.00560215	-0.0128181	0.0308439	-0.0327934	0.0541024	-0.0183728	-0.0190754	0.0170709	0.0182564	0.0163613	-0.00843102	-0.0389503
Mvita_2021	Mombasa	2021	GN_140	-0.012363	-0.0482293	-0.019494	-0.0251446	0.0247125	0.00307949	-0.0444504	0.0133365	-0.005916	-0.00836725	0.0609259	0.000693032	0.0158847	-0.111164	0.0435995	0.00779131	0.0760584	-0.00267069	0.0530134	0.0254697
Mvita_2021	Mombasa	2021	GN_141	-0.00125375	-0.0507176	-0.00551162	-0.0427028	0.01272	-0.00274391	-0.0342349	0.0331019	0.020311	-0.001661	0.0457625	0.0233148	-0.0189264	-0.119797	0.0117726	-0.000671571	0.123692	0.0101818	-0.0381173	0.040137
Mvita_2021	Mombasa	2021	GN_142	-0.0261995	-0.0394808	-0.0381725	-0.0130213	0.0125578	-0.0116998	-0.0502856	0.0332801	-0.0138519	0.00528805	0.0467883	-0.000868153	0.00519432	-0.0400282	-0.109241	0.0113532	0.0521552	0.0433528	-0.0276975	0.0243588
Mvita_2021	Mombasa	2021	GN_144	-0.0397186	-0.0263768	-0.0421146	-0.0244921	-0.00530935	-0.022439	-0.102284	0.036266	0.00858625	0.0196264	0.0663926	-0.0273326	0.00523013	-0.0368678	-0.0976952	0.0464439	0.053747	0.0430101	0.00228815	0.0169628
Mvita_2021	Mombasa	2021	GN_145	-0.0228276	-0.0317951	-0.0364996	-0.0066236	-0.0134849	-0.0360593	-0.0983513	0.0144252	0.0153308	0.0291332	0.0435367	-0.0393932	0.0162615	0.00159096	-0.0659083	0.0250216	0.00338122	0.0169321	-0.0546184	0.0541193
Mvita_2021	Mombasa	2021	GN_146	-0.0195765	-0.0505335	-0.0271512	-0.0263336	0.00276339	-0.0100027	-0.0333402	0.0244529	-0.00996839	-0.00527863	0.0837856	0.0142123	-0.0153136	-0.0726975	-7.4017e-05	-0.00535635	0.131674	-0.00693111	0.0251219	0.0730379
Mvita_2021	Mombasa	2021	GN_147	-0.0206099	-0.0511184	-0.0291416	-0.00662229	0.0186199	0.0176004	-0.0583356	0.0186727	-0.0227792	-0.0225957	0.0232571	0.00201077	0.0503959	-0.132165	0.0451765	0.0128476	0.0531136	-0.0116873	0.112618	-0.0353402
Manakari_2021	Kilifi	2021	GN_158	-0.00153402	-0.0454072	-0.0229265	0.0098831	0.0263777	0.00547145	0.0294649	-0.000869044	-0.0203346	-0.0279106	0.0585012	-0.0259535	0.00182392	0.0146673	-0.109101	-0.0769382	0.101362	0.0309997	-0.0446863	-0.0150188
Manakari_2021	Kilifi	2022	GN_159	0.0323256	-0.0607418	0.0125303	0.00208397	-0.0214034	-0.00880073	-0.0281843	0.0138913	0.0135267	-0.0113629	-0.00452597	-0.0158846	-0.0110944	-0.0577549	0.0435869	-0.0439122	-0.039063	0.0276498	0.0510007	-0.0498198
Manakari_2021	Kilifi	2023	GN_161	0.0216811	-0.0558043	-0.0086511	-0.00846262	0.00057288	0.011411	-0.0451772	-0.00260943	-0.0115427	-0.00432344	0.0215475	-0.02464	0.0675653	-0.0713166	0.0388311	-0.0328185	-0.00167663	0.00539572	0.0541259	-0.0628319
Manakari_2021	Kilifi	2024	GN_162	0.0235646	-0.059283	0.00579564	0.00564433	-0.0160498	-0.00111905	-0.0431481	0.0106924	0.0102105	0.00314033	-0.00504803	-0.023478	-0.00874175	-0.0325113	-0.0159202	-0.00259832	-0.0801113	0.024261	0.0548207	-0.0385875
Manakari_2021	Kilifi	2025	GN_163	0.00941173	-0.0309395	-0.00398141	-0.00564093	-0.0196633	-0.0145572	-0.0697195	0.00783599	0.00579694	0.0141943	0.0329435	-0.0511623	0.0298636	0.0461697	-0.0553153	-0.0105718	-0.0949277	0.0536018	-0.0215268	0.000943015
Manakari_2021	Kilifi	2026	GN_164	0.00681868	-0.0434924	-0.00498185	-0.0291118	-0.000229325	0.00332421	-0.0555875	0.00485545	0.0152885	-0.002138	0.0443434	-0.0113273	0.0308343	-0.0449303	0.0231995	-0.0120052	0.0690943	0.00597902	0.015193	-0.0149251
Manakari_2021	Kilifi	2027	GN_165	0.0448174	-0.0574524	0.023358	0.00471598	-0.0254785	-0.00750574	-0.0259725	-0.00843538	0.0122019	-0.00362341	0.0166317	-0.0191778	0.0167368	-0.00374557	0.0780097	-0.0336637	-0.0420585	0.000905797	-0.00225325	-0.0104758
Manakari_2021	Kilifi	2028	GN_166	0.011788	-0.0468856	0.0045804	-0.0270244	0.010931	-0.00241452	-0.0165003	0.0227523	-0.0036325	0.0108354	0.0270705	0.012941	-0.0328885	-0.0591866	0.0267661	0.0157697	0.0797756	0.0069396	-0.0107819	0.0517856
Manakari_2021	Kilifi	2029	GN_167	0.0119549	-0.0414476	-0.00723071	-0.0322806	-0.00695414	-0.00242944	-0.0382061	0.00550386	0.0191814	0.0268084	0.0496336	0.0286456	-0.0288063	-0.0639302	-0.0387205	0.00363783	0.0951048	0.0121845	-0.0378935	0.0592896
Manakari_2021	Kilifi	2030	GN_168	-0.0143093	-0.032062	-0.0321752	-0.00812319	0.00572116	-0.0115481	-0.0602252	0.0160435	-0.0110015	0.0240356	0.0618302	0.000824646	0.039303	-0.0905065	-0.0840709	0.0310898	0.0825018	-0.0090486	0.00157361	0.0512275
Kisimu_2021	Kisumu	2021	GN_31	0.0217749	0.0605892	-0.0270599	0.00703222	-0.00431823	-0.0110658	-0.0357501	0.0131406	-0.00088828	0.000685273	0.0157007	0.00242437	-0.0571696	-0.0100889	-0.0977943	0.0222243	-0.0359875	0.0130585	-0.0296211	0.0299496
Kisimu_2021	Kisumu	2021	GN_32	0.0371262	0.0601591	-0.0222939	-0.000946983	0.00173922	0.0118695	-0.0500368	-0.0675639	0.00570196	-0.0069066	0.018049	-0.028355	0.0905543	0.0316464	0.000660604	-0.00355459	0.0334065	0.0172691	-0.0183985	-0.0379376
Kisimu_2021	Kisumu	2021	GN_33	0.029327	0.055435	-0.0285532	0.0140113	-0.00388045	0.0134672	-0.0485465	-0.0590548	-0.022316	-0.0028557	0.0110775	-0.0363191	0.100498	0.00455304	-0.00899525	0.0113015	-0.0190034	-0.0154766	0.0142578	-0.033464
Kisimu_2021	Kisumu	2021	GN_34	0.0212052	0.0507519	-0.0284104	-0.0143156	0.00570583	0.00883567	-0.0387462	-0.0578889	-0.00256845	0.0183596	0.027433	0.0117554	0.0408524	-0.038562	-0.0248919	0.0133168	0.0804438	-0.0151344	-0.0284326	-0.0237684
Kisimu_2021	Kisumu	2021	GN_35	0.0330176	0.0634769	-0.0244724	-0.00344253	-0.0031415	0.00429767	-0.0261573	-0.0525558	-0.0108212	0.00524311	-0.00226125	0.00683492	0.0237071	-0.0125131	-0.0270285	0.00762004	0.0152201	-0.0208903	-0.0119103	-0.0537847
Kisimu_2021	Kisumu	2021	GN_36	0.031852	0.0618316	-0.0168346	0.00351542	0.00661941	0.00273637	0.00418383	-0.0183207	-0.00636516	0.00104345	-0.000811729	0.025357	-0.0558463	-0.0610999	-0.0333879	-0.00687321	0.0244506	-0.00640678	0.0239225	-0.00974137
Kisimu_2021	Kisumu	2021	GN_37	0.0310047	0.0589324	-0.0297597	0.0073801	0.0102766	0.0159832	-0.0129931	-0.0444297	-0.0299134	-0.00162322	-0.00715116	0.00161823	0.0392279	-0.0196421	-0.0400645	0.0261678	-0.010507	-0.0169054	0.0394284	-0.0829227
Kisimu_2021	Kisumu	2021	GN_39	0.00371256	0.027856	-0.0412679	0.0129698	0.0060283	0.0106642	-0.0140181	0.0105248	-0.0317792	0.00336392	0.0139859	-0.00908246	-0.00284412	-0.0505217	-0.0799551	0.0269887	0.0330444	-0.00765496	0.0909998	-0.0453728
Kisimu_2021	Kisumu	2021	GN_40	0.0273961	0.0622536	-0.0195793	0.00402868	-0.0014465	0.00120441	-0.0166821	-0.015629	-0.00615608	0.0124512	0.00721792	-0.00484823	-0.0461507	-0.0375522	-0.0521768	0.0369585	-0.00119622	0.0131758	0.026097	0.0057197
Kisimu_2021	Kisumu	2021	GN_41	0.0251585	0.0600044	-0.035406	0.0196492	0.00863208	0.0185676	-0.0262308	-0.0696661	-0.0328	-0.0118127	0.0067458	-0.0273078	0.0996845	0.0384325	0.0129388	-0.0103695	0.0347532	-0.00736458	0.0113982	-0.0718624
Kisimu_2021	Kisumu	2021	GN_42	0.0392013	0.0702291	-0.0187846	0.010625	-0.0123664	0.0185184	-0.0289759	-0.0761922	-0.00827382	0.00114434	0.00480549	-0.0102701	0.0546933	0.0178243	0.0120567	0.00632416	0.00147791	-0.0175163	-0.000291362	-0.0420136
Kisimu_2021	Kisumu	2021	GN_43	0.0129274	0.0207674	-0.026977	-0.00480573	0.00667956	0.00898745	-0.0132673	-0.0269676	-0.0252008	0.0223545	0.0223601	0.0136413	0.0299429	-0.00401219	-0.0426831	-0.0189564	0.0731792	-0.0442363	-0.00544418	0.00644166
Eldoret_2021	Eldoret	2021	GN_93	0.0371922	0.0702305	-0.018602	-0.00779758	0.00411964	0.00213219	-0.00922261	-0.0512406	-0.00533704	0.0245857	0.0167717	0.0190752	-0.00609239	-0.00785709	-0.0252097	0.00420857	0.0458051	-0.0123531	-0.0407332	0.00181274
Eldoret_2021	Eldoret	2021	GN_95	0.0425446	0.0639233	-0.0224595	-0.000579972	-0.00745518	0.0144578	-0.0349684	-0.0704535	-0.0114408	0.00119891	0.00434354	-0.00992475	0.066027	0.032923	0.00930771	0.00094665	0.0207385	0.00606161	-0.04529	-0.0312557
Eldoret_2021	Eldoret	2021	GN_98	0.0395587	0.0550069	-0.0137088	-0.0147929	0.00942923	0.00751993	8.50248e-05	-0.0272463	0.00476255	0.0261367	0.00963378	0.0283006	-0.0224817	-0.0268901	-0.00973534	-0.0101164	0.012524	0.000537809	-0.0085514	-0.00588143
Eldoret_2021	Eldoret	2021	GN_99	0.0359469	0.0624647	-0.0179755	-0.00392133	0.0122616	0.003939	0.00629547	-0.0152542	-0.0190925	0.0150393	-0.00581456	0.0124283	-0.0307511	-0.0335858	-0.0330575	0.0118929	0.0182506	-0.0239083	0.0388697	-0.0486289
Garissa_2012	Garissa		GSA10	0.0109181	-0.0451442	-0.0111638	0.0248837	0.00343584	-0.000130203	0.0369789	-0.01602	-0.0286667	0.0211744	0.0373703	-0.016803	0.0500963	0.00230663	-0.0631326	-0.11017	0.0979695	0.0279193	-0.0251994	-0.076296
Garissa_2012	Garissa		GSA12	0.0226199	-0.0416876	0.00215876	-0.0277141	-0.00690334	-0.0159106	-0.0342466	0.0184382	0.0182505	0.0280999	0.0217987	0.0178637	-0.0719141	-0.0198623	-0.0577926	0.000573932	0.0543549	0.036379	-0.103864	0.0458294
Garissa_2012	Garissa		GSA13	0.0238487	-0.0368013	0.00568901	-0.0117399	-0.0111597	-0.017135	-0.0261182	0.0168206	0.00832583	0.0220366	0.0177978	0.0129798	-0.0123254	-0.0498576	-0.0478445	-0.0150158	0.0638272	0.0168484	-0.0410563	0.0258122
Garissa_2012	Garissa		GSA17	0.0252341	-0.0544862	-0.00960743	0.0666025	-0.0248954	-0.00938109	0.0130781	-0.0218814	-0.0234707	-0.0146902	0.00894087	-0.0302154	0.0372714	0.0203013	-0.0668194	-0.113938	0.0183018	0.0507043	-0.0143347	-0.098734
Garissa_2012	Garissa		GSA18	0.0295686	-0.054289	-0.00121487	-0.00490212	-0.00587028	-0.000775248	-0.0401997	0.00804149	0.0134305	-0.00470695	0.0307322	-0.00908928	0.0380771	-0.0760819	0.0104744	-0.0419357	0.0475102	0.00853753	-0.063301	-0.0245491
Garissa_2012	Garissa		GSA19	0.0305642	-0.0549117	0.00396507	-0.00855722	-0.0267536	-0.00327329	-0.0361918	-0.00552701	0.0195734	0.0126875	0.022632	0.00317148	-0.0289468	-0.0175397	-0.00966974	-0.0267392	0.0316689	0.0345012	-0.0638257	0.0198192
Garissa_2012	Garissa		GSA2	0.0254349	-0.0569289	0.0039444	0.0421572	-0.00294198	0.00636167	0.0593017	-0.00486488	-0.0170925	-0.0137462	0.0223107	0.00474037	0.00271778	-0.0201446	-0.0336047	-0.130501	0.0796011	0.0190837	-0.0302765	-0.0749466
Garissa_2012	Garissa		GSA3	0.0352311	-0.0558352	0.00133283	0.00436595	-0.00822228	0.00108208	-0.045155	0.00770913	0.00658097	-0.00971798	0.012938	-0.0301657	0.0515297	-0.0598128	0.0182198	-0.0478718	-0.0108486	0.00999966	-0.0475469	-0.0487578
Garissa_2012	Garissa		GSA4	0.0178395	-0.0351452	-0.0153568	0.00165285	-0.0121771	-0.0243949	-0.0631028	0.00793322	-0.0047068	0.0184365	0.00740326	-0.0399077	0.0527599	0.00546971	-0.0506506	-0.00890485	-0.0560118	0.0487081	-0.044291	-0.0445255
Garissa_2012	Garissa		GSA5	0.0242698	-0.0458665	0.000438096	-0.0113585	-0.00501782	-0.00476157	-0.0276363	0.0169902	0.00317217	0.0161819	0.0207452	-0.0114346	-0.0123461	-0.0524432	-0.0379937	-0.0378837	0.0318089	0.0135366	-0.0123487	-0.013748
Garissa_2012	Garissa		GSA6	0.0116987	-0.0511076	-0.0147624	0.0102981	0.00269	0.00233917	-0.0328063	0.0265811	-0.00327312	-0.00572835	0.00618255	-0.0102176	0.0125443	-0.0750763	0.00421632	0.00510102	0.0277614	0.023536	0.0430136	-0.0226839
Garissa_2012	Garissa		GSA8	0.0119291	-0.0360119	-0.0120084	-0.0158215	0.00656638	0.00795037	-0.0387228	0.0327201	-0.00578948	0.00867804	0.00281247	0.0129567	0.0183939	-0.0592675	-0.0662826	-0.00969543	0.0587718	0.0555094	-0.00940284	-0.0434386
Gabon_forest_2016	Gabon	GabF_17_003	0.054305	0.0655343	0.0131556	0.0177252	-0.00984951	0.0157572	0.0280679	-0.0180998	0.000320497	-0.00157684	-0.00496499	0.00591328	-0.114049	-0.0325271	0.0209077	-0.00478309	-0.0407676	0.033017	0.0535413	0.10024
Gabon_forest_2016	Gabon	GabF_17_011	0.0522023	0.0615293	0.00315036	0.00922761	-0.0133778	0.00517994	0.0102898	-0.0415848	0.00462436	0.00874024	0.00820919	0.0272632	-0.0429708	0.0019297	0.0507514	-0.00633941	0.0307243	0.0431873	-0.017376	0.0496442
Gabon_forest_2016	Gabon	GabF_17_012	0.0571729	0.0460993	0.00419528	0.0119066	-0.0127569	0.00173218	0.00566827	-0.0263432	-0.001713	-0.00452999	-0.0164046	0.00619949	-0.025281	0.0162794	0.0610587	-0.0227823	-0.0271675	0.0314537	-0.00893054	0.0204684
Gabon_forest_2016	Gabon	GabF_17_015	0.051555	0.0690196	-0.000843319	-0.002645	-0.00518366	0.0125585	0.0201801	-0.0255228	0.00251476	-0.00373824	0.0055584	0.0321579	-0.0362714	0.00524143	0.0511422	-0.0205588	0.0479126	0.0453505	-0.026271	0.0344255
Gabon_forest_2016	Gabon	GabF_17_016	0.0494773	0.082759	-0.00408929	-0.00413792	-0.00139859	-0.0056141	0.0262124	-0.00132173	-0.000815173	0.00660483	-0.00877815	0.0408353	-0.0907511	-0.0150773	-0.00569548	-0.00327493	0.0176865	0.0300842	-0.0144873	0.0544332
Gabon_forest_2016	Gabon	GabF_17_020	0.0517974	0.0735716	0.00188579	0.00278635	-0.00573743	-0.00171879	0.0230148	-0.0112624	0.00566661	0.00988874	-0.00682809	0.0304488	-0.0898792	-0.0255436	-0.0152423	-0.00329936	0.00773673	0.0130145	-0.012823	0.0330553
Gabon_forest_2016	Gabon	GabF_17_024	0.0549075	0.0579419	0.00150501	0.00445583	-0.00404112	0.00741431	0.0180125	-0.0313548	-0.00611436	-0.00468666	0.00473684	0.0282679	-0.0512248	-0.0285761	0.0626634	-0.0108236	0.0216571	0.00589299	0.0206384	0.0373647
Gabon_forest_2016	Gabon	GabF_17_030	0.0504324	0.0656675	0.0022276	0.00339479	-0.00202666	-0.0104753	0.0393519	0.0136286	0.00705766	-0.00136981	-0.00127246	0.0395986	-0.0753844	-0.0290244	0.00858873	-0.016225	0.020154	0.00645438	-0.0084088	0.0469477
Gabon_forest_2016	Gabon	GabF_17_035	0.0512565	0.0789575	-0.00439397	0.003762	-0.00755247	-0.00174137	0.0126695	-0.0134169	-0.00105385	0.00992129	-0.0130522	0.0400092	-0.110578	-0.00319488	-0.00711053	0.00151799	0.0287136	0.0421969	-0.0165274	0.0347806
Gabon_forest_2016	Gabon	GabF_17_036	0.0593854	0.0320955	0.00761766	0.00892135	-0.00869608	0.00548255	0.0232446	-0.0232033	0.00268599	-0.00896367	-0.00399919	0.0229739	-0.0211724	-0.00589206	0.0898222	-0.0253586	-0.0166692	0.0391665	-8.45579e-05	0.0362754
Gabon_forest_2016	Gabon	GabF_17_037	0.0491153	0.0874776	-0.00726672	0.00402913	-0.00422736	-0.000472044	0.0165209	-0.0156172	-0.0128073	0.013807	-0.00861639	0.0405322	-0.0920728	-0.022448	-0.0205238	0.00928528	0.00504142	0.00163853	-0.0118611	0.0421032
Hanoi_2013	Vietnam	Han_001	-0.103555	-0.00762518	-0.126243	-0.0920223	-0.176549	0.0748762	0.0721954	-0.0158913	0.0455364	0.0141098	-0.0150969	0.0024054	-0.00743447	-0.0193063	0.0367301	0.0370834	-0.0427849	-0.0159657	-0.0090092	-0.00128348
Hanoi_2013	Vietnam	Han_002	-0.105167	-0.00818093	-0.129399	-0.100076	-0.178965	0.0673832	0.0777025	-0.00967806	0.0475658	0.00244093	-0.0180672	-0.00639123	-0.00173497	-0.00949167	0.0201644	0.0220262	-0.0419721	-0.00113261	0.0092733	0.0117565
Hanoi_2013	Vietnam	Han_003	-0.108474	-0.0115007	-0.134473	-0.0742204	-0.187321	0.06494	0.10416	-0.0235462	0.0542291	0.0127768	-0.00410093	-0.000186571	-0.00347949	0.0228552	-0.00550441	-0.00679688	-0.00590062	0.00607988	0.000503846	0.00607679
Hanoi_2013	Vietnam	Han_004	-0.105734	-0.0117052	-0.128355	-0.0635724	-0.163241	0.0761293	0.112773	-0.0174798	0.0352478	-0.0168948	-0.0169848	-0.00653552	0.00589865	0.0353472	-0.0337633	-0.035997	-0.00313842	0.0200715	-0.011837	-0.0338898
Hanoi_2013	Vietnam	Han_005	-0.10808	-0.0123003	-0.131176	-0.0807071	-0.199412	0.0686809	0.120212	-0.0270627	0.0463122	0.0172729	-0.0140336	-0.00459778	0.00699818	0.014587	0.00885516	-0.0274424	0.00402144	0.000325094	0.00386581	-0.0107834
Hanoi_2013	Vietnam	Han_006	-0.101767	-0.00493639	-0.109958	-0.0974995	-0.173341	0.0583714	0.045938	-0.00404032	0.0627521	0.0243159	-0.00924457	0.0129674	0.00399951	-0.0348866	0.0599006	0.0524689	-0.0273183	-0.0101632	-0.00395804	0.0365135
Hanoi_2013	Vietnam	Han_007	-0.106278	-0.00784573	-0.119542	-0.0575612	-0.154547	0.0547479	0.0757157	-0.0127326	0.033187	0.0129256	-0.000321895	-0.00208033	-0.00114417	0.0141438	-0.00792643	-0.0106997	0.0213966	-0.00154676	-0.00456644	0.0157369
Hanoi_2013	Vietnam	Han_008	-0.105857	-0.00964226	-0.109171	-0.0675359	-0.155546	0.0541872	0.0731514	-0.0126679	0.0402867	0.00913382	-0.00298795	0.00109975	0.00493735	-0.00438136	0.0265428	0.00986279	-0.00759985	0.0018163	-0.00402893	0.00201265
Hanoi_2013	Vietnam	Han_009	-0.107702	-0.00674543	-0.123549	-0.0957013	-0.188601	0.0674413	0.071038	-0.0182186	0.0565664	0.0184671	-0.00915168	0.00407269	-0.00418929	-0.0144744	0.0301075	0.0245442	-0.0431073	-0.00611735	0.00681156	0.0252817
Hanoi_2013	Vietnam	Han_010	-0.106662	-0.0123262	-0.130439	-0.0715564	-0.164183	0.0704315	0.10422	-0.00831992	0.0316363	0.00173638	-0.0149464	-0.00932818	0.00478493	0.0220981	-0.00327548	-0.0186994	0.00804454	-0.00217226	-0.0291279	-0.0156024
Hanoi_2013	Vietnam	Han_011	-0.105204	-0.0122539	-0.1234	-0.0678244	-0.151202	0.0699131	0.103932	-0.0239174	0.0220607	-0.00743785	-0.00634558	-0.00906135	0.0238729	0.0387596	0.00383206	-0.0446659	-0.00990623	0.0121328	-0.00141047	-0.019756
Hanoi_2013	Vietnam	Han_012	-0.107536	-0.00582057	-0.12602	-0.10085	-0.211401	0.0762054	0.083938	-0.0162784	0.0566096	0.025522	-0.00950694	0.0102153	-0.00269861	-0.0129044	0.0541337	0.0299272	-0.0340091	-0.018384	0.00472271	0.0220762
Kakamenga_2012	Kakamega	2012	KAK1	0.046617	0.0889352	-0.00705933	0.0255797	-0.00685771	0.0122704	0.0118254	-0.0338113	-0.027056	0.0122515	-0.0132845	0.00419494	-0.0940288	-0.0299942	-0.0394521	0.0182531	-0.0466715	0.00506975	0.0608803	0.0152338
Kakamenga_2012	Kakamega	2012	KAK2	0.0477381	0.0920667	-0.0216468	0.00974763	-0.00607409	0.00644613	-0.00124603	-0.0573219	-0.0115317	0.00443455	-0.0114282	0.0424545	-0.0482367	-0.0181044	-0.0411512	0.050386	0.00419583	-0.0326653	-0.0238977	0.00207533
Kakamenga_2012	Kakamega	2012	KAK3	0.0427917	0.0792244	-0.0230837	0.014493	-0.0165273	-0.00381682	-0.0136861	-0.04792	-0.00998173	0.0065127	-0.00628208	0.0384319	-0.0634529	-0.010188	-0.0447454	0.0546457	-0.0127748	-0.0375256	-0.0198268	0.0189627
Kakamenga_2012	Kakamega	2012	KAK4	0.0471744	0.0886988	-0.0149243	0.00833328	-0.00621544	0.00377816	-0.00207456	-0.0550456	-0.00954106	0.00831458	-0.00468688	0.0157996	-0.0153839	-0.00681964	-0.018357	-0.000207654	-0.00329188	-0.00875848	-0.0166685	-0.0229378
Kakamenga_2012	Kakamega	2012	KAK5	0.0489778	0.0891289	-0.0167912	0.0134408	-0.00923084	0.0037979	-0.001319	-0.0570488	-0.0201139	0.0163734	-0.0177647	0.0173229	-0.0278714	6.59588e-05	-0.00925371	0.0130634	-0.0157727	0.00544688	-0.00975515	-0.0272169
Kakamenga_2012	Kakamega	2012	KAK6	0.0419828	0.0811533	-0.025776	0.0136349	-0.00836727	0.00156961	-0.0163548	-0.0560705	-0.0119219	0.000203302	-0.00503548	0.0313482	-0.0426768	-0.000897403	-0.0426421	0.0539593	-0.0128464	-0.0238832	-0.0057085	-0.0127721
Kakamenga_2012	Kakamega	2012	KAK7	0.0332631	-0.052737	0.00813042	0.0160729	-0.0563652	-0.0364421	-0.0741142	0.0465161	0.0304973	0.057835	0.000716241	-0.0573547	-0.0773757	0.28794	-0.00511802	0.155323	0.0955315	-0.0464581	0.154787	-0.100715
Kakamenga_2012	Kakamega	2012	KAK8	0.0416439	0.0740281	-0.0134286	0.00428351	-0.00719545	0.00161231	-0.00823213	-0.0485451	-0.00639925	0.00179967	-0.00783315	0.00940086	-0.0125454	-0.00149229	-0.00939451	-0.0031917	0.0064143	-0.00408668	-0.0166894	-0.0411953
Rabai_forest_2009	Rabai		2009	KBF592	0.046142	-0.0799885	0.0258082	0.127034	-0.028033	-0.0238606	0.165504	0.0162815	-0.0834088	-0.0319961	-0.139563	0.0887056	0.119603	-0.0176445	-0.0701443	0.130858	0.0256103	-0.00070203	0.0268255	0.0128277
Rabai_forest_2009	Rabai		2010	KBTH_593	0.0632004	-0.0762242	0.0415952	0.0738672	-0.0532931	-0.0303932	0.0867835	0.0301093	-0.0345779	-0.0310618	-0.135291	0.102831	0.0635914	-0.0169946	-0.0281486	0.18932	-0.0354009	0.00960488	-0.0231567	0.0873149
Rabai_forest_2009	Rabai		2011	KBTH_594	0.0617613	-0.0720934	0.0470685	0.0715537	-0.0497711	-0.0323508	0.0886845	0.0310873	-0.0408166	-0.0263918	-0.137794	0.0976205	0.0691051	-0.0302957	-0.0203617	0.175102	-0.0316896	0.000114056	-0.0144866	0.069293
Rabai_forest_2009	Rabai		2012	KBTH_595	0.0450696	-0.0812746	0.0231064	0.139602	-0.0341992	-0.0278575	0.169591	0.0193461	-0.0843784	-0.0407507	-0.148676	0.103639	0.128942	-0.0136861	-0.0806502	0.160702	0.0237168	0.0096032	0.0206385	0.0246299
Rabai_forest_2009	Rabai		2013	KBTH_596	0.0472569	-0.0823224	0.0260878	0.134572	-0.0324437	-0.026127	0.170879	0.017833	-0.0829042	-0.0352124	-0.149896	0.099297	0.127597	-0.0205225	-0.0755168	0.151147	0.0261564	0.00382442	0.0252378	0.0216562
Rabai_forest_2009	Rabai		2014	KBTH_597	0.0622034	-0.0733467	0.0429581	0.0522443	-0.0460346	-0.0218326	0.0628363	0.0241162	-0.0169803	-0.0148044	-0.104641	0.0789335	0.0296033	-0.020831	0.00495131	0.125189	-0.0468711	-0.00216712	-0.0288542	0.0768968
Rabai_forest_2009	Rabai		2015	KBTH_598	0.0477033	-0.0825701	0.0237207	0.132261	-0.0334795	-0.0244743	0.15975	0.016541	-0.0773145	-0.0392358	-0.136007	0.093664	0.115503	-0.0119724	-0.0750228	0.142057	0.0226042	0.00797153	0.0182136	0.0272145
Rabai_forest_2009	Rabai		2016	KBTH_599	0.0448063	-0.0790427	0.025199	0.13692	-0.0361288	-0.0246875	0.164479	0.0169309	-0.0761485	-0.0411158	-0.147978	0.100439	0.119137	-0.009745	-0.0752032	0.153224	0.0201451	0.00188902	0.0136301	0.0311867
Kaya_Forest_2012	Rabai		2017	KB_OV14_1	-0.0265661	-0.0307742	-0.0467088	-0.0250909	0.0097266	-0.00859655	-0.106782	0.0370087	-0.00582339	-0.0122169	0.0493615	-0.0718579	0.0412393	-0.0483762	-0.234247	0.0577468	-0.0307395	0.121846	0.00216016	0.0572037
Kaya_Forest_2012	Rabai		2018	KB_OV4_1	0.0444373	-0.0531189	0.0159342	-0.168225	0.159057	0.13191	0.0800834	-0.00851495	0.00980509	0.0117239	-0.024239	0.0225497	-0.0390508	0.0540319	-0.0244183	0.0114674	-0.014896	-0.00504692	-0.0526409	0.0528534
Kaya_Forest_2012	Rabai		2019	KB_OV4_13	0.0350427	-0.0518518	0.00354159	-0.168418	0.177066	0.156996	0.0732196	-0.0088893	-0.00354077	0.015445	-0.0371494	-0.00273899	0.0503924	0.0643455	-0.0275092	0.0243441	-0.0413414	-0.000296921	0.032994	-0.0344319
Kaya_Forest_2012	Rabai		2020	KB_OV4_14	0.0304703	-0.0548513	0.00503685	-0.166068	0.171222	0.151736	0.0790365	-0.00237881	-0.00440219	0.0125866	-0.045712	-0.00348348	0.0252248	0.0504727	-0.0278721	0.0260204	-0.0483174	-0.00841946	0.0386307	-0.0146615
Kaya_Forest_2012	Rabai		2021	KB_OV4_2	0.0368398	-0.0508904	0.00177704	-0.163722	0.173609	0.154557	0.0761568	-0.00975646	-0.00105664	0.0157568	-0.0344446	-0.00213819	0.0390974	0.0643476	-0.0195231	0.0254944	-0.0422803	-0.00153204	0.0303022	-0.0312342
Kaya_Forest_2012	Rabai		2022	KB_OV4_3	0.0261601	-0.0473684	-0.00243387	-0.179313	0.184289	0.147166	0.0758419	-0.00791932	-0.00328035	0.0105518	-0.0201572	0.00824862	0.0093055	0.0441271	-0.0434858	0.0336186	0.00412449	0.000322509	0.00828309	0.0167066
Kaya_Forest_2012	Rabai		2023	KB_OV4_4	0.0384359	-0.0542526	0.0155698	-0.180245	0.165922	0.14279	0.0797987	-0.00891592	0.011811	0.0102678	-0.0328932	0.0197012	-0.0369824	0.0650045	-0.034099	0.0162271	-0.00370005	0.00438356	-0.0433732	0.0564088
Kaya_Forest_2012	Rabai		2024	KB_OV4_5	0.057205	-0.0572594	0.0261303	-0.0939638	0.0898883	0.0909188	0.0528926	-0.00742715	0.0129773	0.0143985	-0.0442045	-0.0150941	0.00610558	0.075572	0.0011209	-0.00665884	-0.0813115	0.0248982	-0.00716184	-0.0212915
Kaya_Forest_2012	Rabai		2025	KB_OV4_7	0.0317551	-0.0502415	-0.000563851	-0.183517	0.187377	0.155647	0.0817511	-0.00829253	-0.00113676	0.00930925	-0.0270876	0.015382	-0.00190099	0.0420716	-0.0338788	0.0288822	0.00482999	-0.0148077	-0.00320525	0.0317429
Kaya_Forest_2012	Rabai		2026	KB_OV4_8	0.0242619	-0.0508196	-0.000798805	-0.199613	0.202872	0.171634	0.0858435	-0.00309154	-0.00440375	0.0106918	-0.0324646	0.0120907	0.0177128	0.0495727	-0.0453367	0.0333591	-0.0109902	-0.0132506	0.0148562	0.009568
Kaya_Forest_2012	Rabai		2027	KB_OV4_9	0.0378517	-0.0492169	0.00416862	-0.150833	0.154424	0.139138	0.06532	-0.00955146	0.00212238	0.00889164	-0.0315949	-0.00572453	0.0397974	0.0602795	-0.029658	0.0199598	-0.0259808	0.00894425	0.0212203	-0.0182189
Kaya_Forest_2012	Rabai		2028	KB_TH2_1	0.0444974	-0.0616992	0.0177768	0.030409	-0.0154596	-0.00956319	0.0597486	-0.0161892	0.00588235	-0.00522016	0.0361064	0.00749352	-0.0360979	0.0220777	-0.0141413	-0.114093	0.0858862	-0.0101316	-0.0797747	0.0187176
Mombasa_2012	Mombasa		KSN2_1	-0.0389421	-0.042395	-0.0533103	-0.000424186	0.0236218	0.00540384	-0.0500952	0.0275789	-0.0196477	-0.0342633	0.0202165	-0.0452299	0.0392938	-0.0612035	-0.0566563	0.045643	0.0402104	0.0219538	0.146864	-0.0182707
Kisumu_2012	Old Kisumu		KS_A11	0.0493287	0.0814179	-0.0193874	0.00720309	-0.00379316	0.0111874	-0.01338	-0.0603016	-0.00885668	0.00626703	-0.0121138	0.0182429	-0.0206173	0.00980099	-0.0147764	0.00946501	-0.014751	-0.00895207	-0.00671374	-0.013207
Kisumu_2012	Old Kisumu		KS_A13	0.0470047	0.0775619	-0.00741557	0.0142155	-0.00249888	0.0127378	0.0111102	-0.0277948	-0.0166048	0.00784368	-0.0171848	0.00420537	-0.080326	-0.0304058	-0.0524884	0.00201154	-0.0422297	-0.0202055	0.0486646	0.0179878
Kisumu_2012	Old Kisumu		KS_A14	0.0494702	0.0822444	-0.00727682	0.021605	-0.00643538	0.0239798	-0.00181382	-0.0605449	-0.00738562	-0.0014117	-0.011281	-0.0192612	-0.0536345	0.00819604	-0.00732422	-0.0128162	-0.113518	0.0121282	0.115222	-0.111015
Kisumu_2012	Old Kisumu		KS_A15	0.0467061	0.0876974	-0.0162684	0.0208387	-0.00290116	0.0202735	-0.00456179	-0.0721735	-0.0234132	0.00690551	-0.0258574	-0.00386621	-0.027392	0.00112282	-0.0309193	0.00150936	-0.0503887	-0.0202612	0.0477812	-0.0161079
Kisumu_2012	Old Kisumu		KS_A2	0.0448168	0.0858971	-0.0201394	-0.00147601	0.00192098	0.00993786	0.00755713	-0.0411146	-0.00926743	0.0166762	-0.0224583	0.0345381	-0.0867828	-0.0295394	-0.0446812	0.00344767	-0.0073054	-0.0271983	0.00194776	0.00753737
Kisumu_2012	Old Kisumu		KS_A3	0.0524319	0.0827365	-0.0137596	0.00877945	-0.00842627	0.00481481	-0.00177853	-0.0596674	-0.0084017	0.00659136	-0.0133143	0.0133985	-0.0305642	0.018351	0.00140856	-0.0126212	-0.0501016	-0.0177811	0.0114667	-0.128423
Kisumu_2012	Old Kisumu		KS_A4	0.0507675	0.0822642	-0.0130458	0.00609823	-0.00608963	0.00772823	-0.00539865	-0.0549257	-0.00681575	0.00386205	-0.0082504	0.00743827	-0.0290843	0.0129197	-0.0065988	-0.0160358	-0.0371285	-0.023253	0.00362375	-0.102453
Kisumu_2012	Old Kisumu		KS_A5	0.0537115	0.0781941	-0.0148689	0.0110659	-0.00695124	0.0153061	-0.0159291	-0.0759763	0.00408219	-0.0012052	-0.0109715	-0.000874823	0.0107969	0.0421591	0.0272467	-0.0215943	-0.0866701	0.0123549	0.0461952	-0.155708
Kisumu_2012	Old Kisumu		KS_A6	0.0472173	0.0792102	-0.00988289	-0.00348766	0.000191966	-0.001271	0.0106614	-0.0181512	-0.00467979	0.0173394	-0.00244942	0.0355717	-0.0832458	-0.0341114	-0.0385214	-0.00210825	0.0198226	-0.0210062	0.00371011	0.00304213
Kisumu_2012	Old Kisumu		KS_A8	0.0475165	0.082323	-0.0152452	0.00378318	-0.00339844	0.00249309	0.0061232	-0.0206631	-0.0159517	0.00937284	-0.00908872	0.0315895	-0.0789348	-0.0253853	-0.0399106	0.00612665	-0.00204823	-0.0157674	-0.00930461	0.0124507
Kisumu_2012	Old Kisumu		KS_K10	0.0450804	0.0847281	-0.0153353	0.00132209	-0.00250202	-0.0013246	0.00968294	-0.0125264	-0.0107603	0.00999208	-0.013763	0.0403594	-0.0761134	-0.0463259	-0.0454396	0.00664122	0.0217377	-0.0147332	-0.00369085	-0.00589691
Kisumu_2012	Old Kisumu		KS_K11	0.0449628	0.0818595	-0.0110912	0.00945022	-0.00157759	-0.0033478	0.00544509	-0.014168	-0.00722819	0.0125179	-0.00896688	0.0411638	-0.0746395	-0.0430773	-0.0421028	0.0109788	0.0175	-0.00191494	-0.0124079	0.00430525
Rabai_indoor_2017	Rabai		Ken17_D17	0.0344041	-0.0612791	0.010778	0.0358003	-0.0174525	-0.00328017	0.0549156	-0.0152394	-0.0110161	-0.0117229	0.0203598	-0.00198084	-0.00885356	-0.00122521	-0.0229423	-0.102251	0.0805058	-0.0187972	-0.0507674	-0.0124719
Rabai_indoor_2017	Rabai		Ken17_D19	0.0344757	-0.0478504	0.00132542	0.0179745	-0.0290286	-0.0169303	-0.0247249	-0.00499401	0.00455784	0.0126255	0.00529153	-0.0369249	0.00892057	0.0773241	0.00332188	-0.0217467	-0.0595948	0.0210491	-0.0425839	-0.00907024
Rabai_indoor_2017	Rabai		Ken17_D20	0.0286237	-0.0582319	-0.000373694	0.0135105	-0.0270184	-0.009094	-0.0102641	0.0159915	-0.0145629	-0.0118597	0.000742831	-0.012074	-0.0140263	-0.0198071	-0.00283984	-0.0421197	-0.0252058	0.00817594	0.0230669	-0.0287056
Rabai_indoor_2017	Rabai		Ken17_D32	0.0487468	-0.0527713	0.0237451	-0.0268009	-0.0079616	-0.00896015	0.00398387	0.00547666	0.0180833	0.00824612	0.0121765	0.0151291	-0.0455633	-0.0249773	0.0242534	-0.0249889	0.026032	-0.0130409	-0.0405578	0.0412331
Rabai_indoor_2017	Rabai		Ken17_D33_Rabai_MK	0.0385686	-0.0373782	0.00908948	0.0116254	-0.038891	-0.0279984	-0.0560425	0.0072273	0.0110091	0.0194283	-0.015208	-0.0325946	-0.00259145	0.0664816	-0.0522192	0.00124668	-0.10766	0.0436563	-0.0731973	0.0129912
Rabai_indoor_2017	Rabai		Ken17_D34	0.0271319	-0.0604141	-0.00238234	0.0477006	0.00333214	0.0087403	0.0467187	-0.0099826	-0.0171514	-0.0186966	-0.00190016	-0.0199906	0.0391767	-0.0208171	-0.0037547	-0.0694298	0.0410547	-0.00926212	0.0704803	-0.090946
Rabai_indoor_2017	Rabai		Ken17_D37	0.0249003	-0.0483441	-0.00392463	-0.0011965	-4.78489e-06	-0.00554241	0.00262167	0.0187467	-0.0117374	0.00760559	0.0347801	0.0154274	-0.045291	-0.0119887	-0.0233978	-0.0299299	0.0559774	-0.00179801	-0.0152025	0.035955
Rabai_indoor_2017	Rabai		Ken17_D40_Rabai_KB	0.0290958	-0.0416	0.0031231	0.00351223	-0.0284582	-0.0216844	-0.0546982	0.010857	0.0206055	-0.014494	0.0268926	-0.0412232	0.0209767	0.0653027	0.000742743	-0.0164096	-0.129455	0.0648376	-0.0641164	0.016071
Rabai_indoor_2017	Rabai		Ken17_D44	0.0152977	-0.0371603	-0.00028378	0.00538023	-0.0191637	-0.0160715	-0.051912	0.0411914	0.0106194	0.0107043	0.0276854	-0.000445661	-0.0307643	-0.0060028	-0.0180781	0.0443093	0.0164356	0.0380683	-0.0248609	0.049474
Rabai_indoor_2017	Rabai		Ken17_D46_Rabai_KB	0.0189991	-0.0345618	-0.0131566	-0.00012258	-0.0224156	-0.0305052	-0.0838568	0.027014	0.0159588	0.00345584	0.0138134	-0.0582361	0.0579261	0.113935	-0.11907	0.0376178	-0.205246	0.0941683	-0.0964433	0.036762
Rabai_indoor_2017	Rabai		Ken17_D47	0.0256276	-0.0419171	-0.00202563	-0.00674834	-0.0102352	-0.0166622	-0.0617126	0.0172384	0.0146027	-0.00403484	0.0148046	-0.0471773	0.0589945	0.059216	-0.0629491	0.0152905	-0.180155	0.0777265	-0.0780407	0.0386579
Rabai_indoor_2017	Rabai		Ken17_D49	0.0173329	-0.0582595	-0.00437702	-0.0147642	-0.00539384	-0.000643172	-0.0344854	0.0220828	0.00766371	0.000515312	0.0125811	0.0124113	-0.0109872	-0.080047	0.00394353	0.0111919	0.0383395	-0.0193399	0.00612883	0.00580542
Rabai_indoor_2017	Rabai		Ken17_D52_Rabai_BG	0.0264921	-0.0390994	0.00633937	-0.0098727	-0.0313558	-0.0234921	-0.0385302	0.0229992	0.02652	0.0193437	0.0142829	0.0104743	-0.0391601	0.00453227	-0.0399283	0.00161538	-0.000195243	0.0355285	-0.0452913	0.0436421
Rabai_indoor_2017	Rabai		Ken17_D54_Rabai_BG	0.0387771	-0.0518968	0.00737497	0.00921528	-0.00652375	-0.000127131	-0.0162495	0.00459115	-0.00658738	-0.0139791	0.00774448	-0.0357755	0.0506665	-0.0346531	0.0196367	-0.00943745	-0.0243139	0.0082363	0.0395589	-0.0478037
Rabai_indoor_2017	Rabai		Ken17_D56_Rabai_BG	0.0493532	-0.0588309	0.0160546	0.00458802	-0.0231647	0.000537955	-0.0247405	-0.00987454	0.0162587	-0.00199766	0.00119443	-0.00865678	0.00762906	-0.00165104	0.0520952	-0.0174565	-0.0352044	-0.00163888	0.0125892	-0.0235604
Rabai_indoor_2017	Rabai		Ken17_D58_Rabai_BG	0.0123691	-0.0540497	-0.0150523	-0.00957542	0.00850875	0.0107814	-0.0170179	0.0159652	-0.00456038	0.00778798	0.0176515	0.0197351	0.0271179	-0.104692	0.0443075	0.0187455	0.0803762	-0.00375234	0.0916298	-0.0266586
Rabai_indoor_2017	Rabai		Ken17_D59	0.0161331	-0.0489601	-0.017195	0.0442964	-0.0194305	-0.00633548	-0.000380416	0.0181916	-0.0269308	0.0105008	-0.0185997	-0.0466589	0.0218798	0.0359933	-0.0814833	-0.0661198	-0.0442684	0.0331664	0.0219041	-0.0945239
Rabai_indoor_2017	Rabai		Ken17_D61	0.0255953	-0.0552801	0.00154832	0.01233	-0.0122707	0.0134301	-0.0115604	-0.0124582	-0.00488069	-0.00354891	-0.0132071	-0.00681887	0.0633274	-0.0842364	0.0539826	-0.0117037	-0.0145876	0.0108098	0.094849	-0.0994286
Rabai_indoor_2017	Rabai		Ken17_D8	0.029143	-0.0428364	-0.013578	0.0476925	0.00133007	-0.0120185	0.0130775	-0.0378042	-0.000520573	-0.0133925	0.029224	-0.0449436	0.0834535	0.131954	-0.0267195	-0.090463	-0.0242586	0.0257904	-0.0717413	-0.0279138
Rabai_forest_2017	Rabai		2017	Ken17_F11	0.0381498	-0.0599503	0.0275849	0.00122692	-0.0190589	-0.0196501	-0.0123729	0.0182574	0.000688663	0.00503358	0.010242	-0.0198808	-0.0145394	-0.029308	0.0885092	-0.0305837	-0.0416418	-0.0199526	0.0557972	0.0223592
Rabai_forest_2017	Rabai		2017	Ken17_F14	0.0416759	-0.053689	0.0222471	0.0027568	-0.0225459	-0.0178974	-0.0203331	-0.00640893	0.00331072	0.00252245	0.0128363	-0.0328018	0.0281648	0.00512001	0.103048	-0.0324266	-0.0379534	-0.00701038	0.0402556	0.00385712
Rabai_forest_2017	Rabai		2017	Ken17_F15	0.0343693	-0.0460001	0.0176894	-0.00732476	-0.0276788	-0.027996	-0.0190966	0.0238357	0.0263638	0.0244667	0.0089684	0.00275125	-0.0518434	0.0144862	-0.0166557	-0.010973	0.0136364	0.0295272	-0.0362465	0.0441147
Rabai_forest_2017	Rabai		2017	Ken17_F18	0.0399878	-0.0578807	0.0242286	-0.0213143	0.00208126	-0.00122334	-0.00299724	-0.000713423	0.00421809	-0.00467844	0.0104831	-0.0134679	-0.00522996	-0.0323043	0.0707171	-0.0484915	-0.0240517	0.00997951	-0.00480783	-0.00795675
Rabai_forest_2017	Rabai		2017	Ken17_F28	0.0426809	-0.0602121	0.0156805	-0.00513954	-0.0246803	0.00413652	-0.0124842	0.0108621	0.0137902	-0.0117234	-0.00832664	-0.0214851	6.55658e-05	-0.047747	0.0527713	-0.0301888	-0.0262131	0.00839354	0.027965	-0.0609051
Rabai_forest_2017	Rabai		2017	Ken17_F30	0.040298	-0.0461039	0.0156846	-0.0173085	-0.00888471	-0.00752595	0.00137542	0.00913297	0.0129705	-0.00216868	0.0184546	0.0170012	-0.0392139	-0.0544029	0.034194	-0.0182256	0.0297827	-0.0155412	-0.0522132	0.0368115
Rabai_forest_2017	Rabai		2017	Ken17_F33	0.0208149	-0.0430306	0.00244725	-0.00933221	-0.0254945	-0.0339835	-0.0308785	0.031895	0.0211056	0.029693	0.0279343	0.00420456	-0.0634242	0.0195581	-0.0397944	0.0190761	0.0225149	0.0242823	-0.0508712	0.0672469
Rabai_forest_2017	Rabai		2017	Ken17_F39	0.0457111	-0.0577973	0.0161217	-0.017102	-0.0115493	0.00029698	0.0136837	0.00251185	0.0114069	0.014592	0.00414264	0.0132732	-0.05187	-0.0373794	0.0389879	-0.0296745	0.0347515	-0.0431443	-0.0180047	0.0131076
Rabai_forest_2017	Rabai		2017	Ken17_F46	0.0467746	-0.051103	0.0266739	-0.00199708	-0.0270754	-0.00712823	-0.0087883	0.0159229	0.0114709	0.00498796	-0.0175813	-0.00086411	-0.0337303	-0.009585	0.0343052	-0.0338654	-0.0509867	0.00738372	0.00245231	-0.0103464
Rabai_forest_2017	Rabai		2017	Ken17_F50	0.032454	-0.0521804	0.00392983	-0.0269374	0.00814556	0.00729509	-0.00895526	0.0170315	0.0116337	-0.0175166	0.0098039	-0.00722649	-0.039092	-0.0494835	0.0334057	-0.0146168	0.0110854	-0.00633015	-0.0318523	0.0185368
Rabai_forest_2017	Rabai		2017	Ken17_F56	0.0396218	-0.0675089	0.017302	0.0505224	-0.0250943	-0.0152285	0.0605728	0.00235959	-0.01177	-0.0146673	0.00382986	-0.0123885	-0.0142386	0.00370782	0.0064975	-0.107102	-0.00618251	0.00549119	0.00414562	-0.0268731
Rabai_forest_2017	Rabai		2017	Ken17_F57	0.038108	-0.0539907	0.0181967	-0.00344301	-0.0113165	-0.0145723	-0.00335843	0.00898813	0.00357275	0.0138916	-0.00327431	0.00806133	-0.0393087	-0.0154339	0.0185588	-0.00196289	-0.0297341	0.011025	-0.0336354	0.0438438
Rabai_outdoor_2017	Rabai		Ken17_PD10	0.0368284	-0.0590739	0.0156554	0.0442669	-0.0157319	-0.0213758	0.0554497	-0.00179213	-0.0050752	-0.0016912	0.00109542	-0.0185702	-0.0169636	0.0559977	-0.0445132	-0.0971665	-0.00283599	0.0196562	0.000627492	-0.0546708
Rabai_outdoor_2017	Rabai		Ken17_PD24	0.0514502	-0.0581957	0.016931	0.00794435	-0.0143884	-0.00579634	-0.00387263	0.000697592	0.00966017	-0.00274573	-0.00467672	-0.00823784	0.0224894	0.00394146	0.060784	-0.017915	-0.0372153	-0.00256988	0.0287084	-0.033296
Rabai_outdoor_2017	Rabai		Ken17_PD25	0.00486427	-0.0398915	-0.0206838	0.0117338	-0.00341113	-0.0116845	-0.0616699	0.0173568	0.00708383	-0.00565232	0.00983116	-0.0548894	0.0616039	-0.0180182	-0.020416	0.0222537	-0.063878	0.0184617	0.0878809	-0.0868802
Rabai_outdoor_2017	Rabai		Ken17_PD29	0.0335988	-0.0461545	0.00890651	-0.0114626	-0.0174963	-0.00997853	-0.0159339	0.0233879	0.0245051	0.010525	0.0176889	-0.00665868	-0.080029	0.0180191	-0.0148635	0.00891963	-0.0231721	0.0085223	-0.0940542	0.0754417
Rabai_outdoor_2017	Rabai		Ken17_PD30	0.0126906	-0.0542742	-0.0117714	0.0228425	-0.0104944	-0.0120245	0.0109284	0.0231971	-0.0178127	-0.0045024	0.0226011	0.017203	0.00660653	-0.079514	0.0113543	-0.02281	0.0969017	-0.0204454	0.0555671	-0.00294735
Rabai_outdoor_2017	Rabai		Ken17_PD31	0.0236897	-0.0488014	0.00342725	0.000199142	-0.000352812	-0.00222322	-0.0240863	0.0229503	0.0123296	-0.00779608	0.0225601	-0.0023091	-0.00976918	-0.0759871	0.0169556	0.000206551	-0.0144639	0.0162316	0.0702153	-0.0143334
Rabai_outdoor_2017	Rabai		Ken17_PD39	0.0358422	-0.0510299	0.0069951	-0.00320192	-0.0191498	-0.0202134	-0.0421081	0.0178122	0.0207727	0.00479166	0.0247046	-0.0378253	-0.0159628	0.0412058	-0.0248823	0.00927599	-0.0780631	0.0409047	-0.0173191	0.00799932
Rabai_outdoor_2017	Rabai		Ken17_PD42	0.0470352	-0.0584771	0.0124414	0.0220942	-0.0303561	-0.0283884	-0.0196612	0.0263128	0.0183751	-0.00533802	0.0128066	-0.00781809	-0.0109408	0.011413	0.00428528	-0.00450946	-0.110597	0.00428023	-0.0191365	0.00936297
Rabai_outdoor_2017	Rabai		Ken17_PD43	0.0101309	-0.0531598	-0.00559358	0.000183896	0.00361578	0.0133028	0.00142205	0.0301373	0.00588062	0.00545336	0.0224478	0.0141977	-0.0050281	-0.0940863	0.059036	0.00742455	0.0489681	0.011114	0.0809339	-0.0258194
Rabai_outdoor_2017	Rabai		Ken17_PD48	0.0339407	-0.0619165	0.0209797	0.00974916	-0.0188454	-0.00146894	-0.0170022	0.0126708	0.0026199	-0.00245599	-0.00587485	-0.0218673	0.00258925	-0.0576979	0.0427404	-0.0240048	-0.032977	0.033441	0.0488374	-0.0560973
Rabai_outdoor_2017	Rabai		Ken17_PD51	0.0331875	-0.0561063	0.000490438	0.0178915	-0.0225662	-0.00661397	0.000275356	0.0200496	-0.0107607	-0.00855844	0.00694114	-0.00590652	-0.00197292	-0.0261294	0.0354687	-0.0478374	-0.016705	-0.00859904	0.0391908	-0.0369457
Rabai_outdoor_2017	Rabai		Ken17_PD9	0.0406191	-0.050411	0.0238741	0.00886394	-0.0336289	-0.0390506	-0.0261232	0.0291496	0.0218572	0.00410969	-0.00729017	-0.0248303	-0.051406	0.0247129	-0.00695541	-0.00835957	-0.0841846	0.00594951	-0.0440039	0.0495217
Majengo_2012	Mombasa		MJ_IN1_1	-0.00439445	-0.0440482	-0.0283965	0.0190719	0.0460428	-0.0510244	-0.0143758	-0.0178371	0.0988776	0.0649229	-0.0559974	-0.0199291	-0.0420154	-0.0421586	0.0321658	-0.0122825	0.00184393	-0.00670147	-0.0263335	0.0537196
Majengo_2012	Mombasa		MJ_IN1_4	0.0306696	-0.0562656	0.0117289	0.00175299	-0.0257925	-0.00730619	-0.0131706	0.0118674	0.00873089	-0.0059262	0.00807928	-0.00145176	-0.032627	-0.052001	0.0337906	-0.00666949	-0.0104577	-0.0131775	0.0108094	0.00370134
Majengo_2012	Mombasa		MJ_IN1_5	-0.0977803	-0.0237439	-0.132147	0.0800472	0.185628	-0.126368	-0.00797875	-0.0866697	0.231032	0.176257	-0.184954	-0.0783304	-0.0396299	-0.0670967	0.0671926	0.0522261	-0.0042658	-0.0311587	-0.0309218	0.0658033
Majengo_2012	Mombasa		MJ_IN2_18	-0.0969435	-0.027694	-0.121548	0.0661195	0.159022	-0.0982613	-0.00977227	-0.0612643	0.175969	0.133219	-0.159822	-0.0752449	-0.0383868	-0.0559346	0.0344383	0.00946557	0.0170504	-0.00962195	-0.0331491	0.031142
Majengo_2012	Mombasa		MJ_IN2_20	-0.0963869	-0.028671	-0.125798	0.126588	0.160324	-0.117369	0.0435649	-0.0965816	0.200768	0.156953	-0.167859	-0.0911833	-0.00190959	-0.0195468	0.0243452	-0.0270623	0.0135268	-0.0146637	-0.00555187	0.00500525
Majengo_2012	Mombasa		MJ_IN2_21	-0.0994718	-0.0332026	-0.130013	0.135407	0.153023	-0.112649	0.0646358	-0.10011	0.187868	0.154454	-0.160639	-0.0971255	-0.00806607	-0.00727145	0.0109561	-0.0540995	0.0235094	-0.00490623	-0.00260513	-0.0188939
Majengo_2012	Mombasa		MJ_IN2_6	-0.0971544	-0.0295725	-0.121112	0.115784	0.173421	-0.117152	0.0362645	-0.0897668	0.18451	0.148522	-0.182702	-0.0979239	-0.00983853	-0.0214774	0.0277595	-0.0215038	0.00743387	-0.00868402	-0.00474112	-0.023541
Rabai_indoor_2009	Rabai		MK_11	-0.0683134	-0.0274417	-0.0937937	0.0522686	0.11696	-0.0568217	-0.000602621	-0.0198489	0.0171962	-0.0388971	0.258908	0.150118	-0.0670254	0.0270298	0.0753115	0.145243	-0.163894	0.0202273	-0.000698654	0.0350688
Rabai_indoor_2009	Rabai		MK_13	-0.0908729	-0.0394352	-0.127251	0.12313	0.126819	-0.047778	0.106231	-0.0306317	-0.00567206	-0.0567206	0.22692	0.122897	-0.00668186	0.0555363	0.0291669	0.0232057	-0.0453931	-0.00487169	0.00853424	-0.0432823
Rabai_indoor_2009	Rabai		MK_15	-0.0931726	-0.0313419	-0.132701	0.125891	0.128633	-0.0393532	0.0926524	-0.0371803	-0.0177154	-0.060961	0.24803	0.115199	-0.00272743	0.124851	-0.0239991	0.0300556	-0.0775333	0.0360963	-0.0135112	-0.094325
Rabai_indoor_2009	Rabai		MK_17	-0.089427	-0.0450814	-0.123553	0.143668	0.138706	-0.0446646	0.142567	-0.0536733	-0.0141821	-0.0764069	0.272499	0.132291	0.00890049	0.0953715	0.0120603	-0.000969616	-0.0522469	0.00782151	-0.0104798	-0.0724235
Rabai_indoor_2009	Rabai		MK_18	-0.075897	-0.0519248	-0.107405	0.112163	0.129602	-0.0613365	0.111616	-0.0449047	0.00875056	-0.0690198	0.319791	0.187397	-0.037573	0.0147676	0.142051	0.084248	-0.100249	-0.0475654	0.0272577	0.0532931
Rabai_indoor_2009	Rabai		MK_22	-0.0132158	-0.0528294	-0.0405324	0.043288	0.0530224	-0.0417647	0.0367498	-0.00864064	0.0204394	-0.0361002	0.173855	0.123373	-0.0515686	-0.0177444	0.133078	0.0870954	-0.0857845	-0.0387894	0.00765311	0.0885409
Rabai_outdoor_2009	Rabai		MK10	0.0481252	-0.0599979	0.0201771	0.0512911	-0.0271958	-0.0165559	0.0469225	-0.00788564	0.00220858	-0.00959	0.000609734	-0.0211747	-0.0177153	0.0405833	-0.031655	-0.108089	0.00386697	0.0271547	-0.0307601	-0.0436255
Rabai_outdoor_2009	Rabai		MK25	0.04259	-0.0611965	0.0169875	-0.00123116	-0.0260711	-0.0172311	-0.0171859	-0.00710965	0.0151675	0.00734865	0.00252056	-0.0149817	-0.00123038	0.00669717	0.0697983	-0.0241103	-0.0609533	-0.0170485	-0.0253461	-0.00261125
Rabai_outdoor_2009	Rabai		MKI212	0.0516958	-0.0606069	0.027151	0.00239893	-0.0249785	-0.0121669	0.00110031	0.0196736	0.00736152	0.0054486	-0.0038295	0.00144258	-0.0210011	-0.025855	0.0417481	-0.0239484	-0.0326332	-0.0042955	0.00907983	0.00593503
Mombasa_2012	Mombasa		MKP2	-0.0466763	-0.0286172	-0.0612485	-0.00968947	0.00798055	-0.00645859	-0.0966405	0.0333137	-0.0113471	0.0151274	0.0449037	-0.0297049	0.0391909	-0.0595236	-0.0869076	0.0885102	0.0403376	0.0313559	0.0745562	0.00860545
Mombasa_2012	Mombasa		MKP9_10	-0.0166456	-0.0481491	-0.025588	-0.0346423	0.041526	0.0175598	-0.0385839	0.0264657	-0.0179488	-0.0276866	0.015081	-0.0132702	0.0421192	-0.137615	0.0266337	0.0577217	0.0840809	0.00523353	0.173412	-0.00704874
Mombasa_2012	Mombasa		MN13	0.000192394	-0.0589615	-0.00589541	-0.0327306	0.0195297	0.0152499	-0.0488923	0.0140374	0.0112511	-0.0231241	0.0154664	-0.0140283	0.000906421	-0.098161	0.0333042	-4.20828e-05	0.0384339	0.0320159	0.137624	-0.0513488
Mombasa_2012	Mombasa		MN19_3	0.00390505	-0.0528003	-0.0124155	-0.0268418	0.014785	0.0150942	-0.046404	0.0130037	0.00172073	-0.030597	0.0222024	-0.0192723	0.0364496	-0.0979704	0.0499682	-0.00476053	-0.00055759	0.0196929	0.145328	-0.0780032
Mombasa_2012	Mombasa		MN20_5	0.00366976	-0.0474205	-0.0101916	0.0127199	-0.0233688	-0.0385567	-0.0587286	0.0356087	0.0220467	0.00311097	0.0235389	-0.0361435	-0.0314108	0.00167906	-0.0433947	0.0305332	-0.0510144	0.0429309	0.0131536	0.0501244
Mombasa_2012	Mombasa		MN4	-0.0104613	-0.0523652	-0.04042	0.0284106	0.0173682	-0.00484943	0.041987	-0.00352851	-0.0350585	-0.00471011	0.0689249	0.0154864	0.0384874	-0.107742	-0.065303	-0.0776583	0.180754	-0.0237228	0.048353	-0.0288076
Mombasa_2012	Mombasa		MPEK1	-0.012169	-0.0337536	-0.0197097	-0.0031629	-0.00983455	-0.0296573	-0.0783491	0.00974802	0.0160207	-0.00146833	0.0143476	-0.0224253	-0.00655695	0.0474125	-0.0208752	0.0432698	-0.0730282	0.0390262	-0.0332981	0.00483247
Mombasa_2012	Mombasa		MT1_19	-0.0229445	-0.0385824	-0.0302235	-0.00691441	-0.00237983	-0.0283805	-0.0652161	0.0406126	0.000630623	0.010453	0.0244286	-0.0100437	-0.0273113	-0.0192068	-0.0195789	0.052685	0.00312663	0.0086762	0.0106091	0.0257284
Nairobi_2012	Nairobi		NBO1	0.0429158	-0.056173	0.0171497	-0.0206144	-0.0399623	-0.0309158	-0.0375776	0.0185108	0.0414466	0.0464756	0.0465962	-0.0208478	-0.0933015	0.220929	0.0716148	0.105272	0.237093	-0.113615	0.0720994	0.0342933
Nairobi_2012	Nairobi		NBO29	0.0589257	-0.0451125	0.026786	0.000914626	-0.0154098	-0.000818632	0.00960001	0.0101213	0.00648211	0.00694065	-0.0164925	0.00645538	-0.0326823	-0.017493	0.0298536	-0.0261611	-0.0343173	-0.0121755	-0.0163554	0.0144136
Nairobi_2012	Nairobi		NBO57	0.0533916	-0.0431996	0.0202821	-0.00266499	-0.026155	-0.0145851	-0.0138803	-0.0190727	0.0235448	0.0197911	-0.00137564	0.00185521	0.0106637	0.0281639	0.0404481	-0.0316551	-0.00773975	-0.015568	-0.0592449	0.0188951
Nairobi_2012	Nairobi		NBO_11	0.033716	-0.038876	0.0114995	0.0199948	-0.0612204	-0.0429237	-0.0798128	0.0400005	0.0242092	0.0676185	-0.00961504	-0.051945	-0.0936667	0.303402	-0.0294967	0.155153	0.076042	-0.0242093	0.13825	-0.119104
Nairobi_2012	Nairobi		NBO_3	0.0383996	-0.0538499	0.0117161	-0.0176414	-0.0372352	-0.0268496	-0.0329413	0.0196707	0.0321911	0.040993	0.0398359	-0.0134457	-0.0752417	0.185143	0.0805882	0.0816409	0.214403	-0.11361	0.0546436	0.0313551
Nairobi_2012	Nairobi		NBO_4	0.0496469	-0.0455405	0.0108581	0.00502919	-0.0184041	0.00362833	-0.0207264	-0.0047512	0.0121056	0.00504056	0.0100775	-0.0142482	0.00930849	0.0280494	0.056742	0.00333335	0.0210478	-0.0493405	0.0254563	-0.00746053
Nairobi_2012	Nairobi		NBO_42	0.0629637	-0.0463748	0.0221687	0.00221404	-0.0252564	-0.000781835	-0.0151156	-0.027425	0.0105516	0.00109601	-0.00246095	-0.027984	0.0405779	0.0492274	0.069486	-0.0427186	-0.0314327	-0.00498815	-0.0333483	-0.0321176
Nairobi_2012	Nairobi		NBO_5	0.0313439	-0.0354669	0.00875698	0.0202036	-0.0590503	-0.039484	-0.0806888	0.0320145	0.0209631	0.0584896	-0.0128594	-0.0509217	-0.0793491	0.276443	-0.028755	0.150366	0.0722155	-0.0182125	0.132691	-0.117853
Nairobi_2012	Nairobi		NBO_54	0.0571927	-0.0579611	0.0256106	0.0411341	-0.021017	-0.00713459	0.0648159	-0.00992135	-0.00675566	-0.00240653	-0.00115791	-0.00665733	-0.0454626	0.0341834	-0.024143	-0.106649	0.0211129	-0.00160215	-0.0517175	-0.0158015
Nairobi_2012	Nairobi		NBO_9	0.0474811	-0.0522056	0.0270756	-0.0139656	-0.0488278	-0.0427063	-0.0329479	0.043399	0.0380128	0.0637877	0.0245942	-0.011593	-0.128445	0.25222	0.0253727	0.135669	0.232588	-0.0995929	0.105235	-0.00572909
Mombasa_2012	Mombasa		SA_D_IN1_3	0.0523492	-0.0603056	0.0229263	0.00341896	-0.0204962	-0.00582559	-0.01188	-0.00776223	0.0169539	0.00294269	0.00769891	-0.00749229	-0.0138359	0.0077844	0.0663428	-0.021527	-0.0600937	0.00777374	-0.00544026	-0.0125515
Rabai_outdoor_2009	Rabai		SMI351	-0.0114067	-0.0493523	-0.0210556	0.016295	0.00580559	0.00383239	-0.0364751	0.00687042	-0.0185815	-0.0197037	0.0028237	-0.0389672	0.0881459	-0.0484031	0.0287081	-0.0283931	0.0261563	0.00968594	0.159913	-0.102074
Rabai_outdoor_2009	Rabai		SMP8_1	0.0541936	-0.0589213	0.0293406	0.00365502	-0.0302451	-0.0148163	0.00619557	0.0151204	0.00731404	0.00223418	-0.0106971	0.0145081	-0.0442093	-0.0169225	0.0571988	-0.0211686	-0.0284304	0.00369138	-0.0108477	0.0111461
Tucson_2013	USA		Tucs_01	-0.0729916	0.0292821	0.0994397	-0.115901	-0.00586525	-0.16023	0.0388223	-0.0232099	-0.0191101	0.0444833	0.00978571	0.0325403	0.0236339	-0.012889	-0.00726119	-0.00607856	-0.0181378	0.00569119	0.0231338	-0.00699586
Tucson_2013	USA		Tucs_02	-0.0542228	0.0300546	0.117256	-0.143485	0.0168621	-0.171474	0.0656372	-0.036773	-0.0332804	0.00448954	0.00900525	0.04552	0.050907	-0.0225705	0.049933	-0.0627245	0.0289939	-0.0413158	0.057181	-0.0187166
Tucson_2013	USA		Tucs_03	-0.0774739	0.026807	0.121329	-0.140595	-0.00968911	-0.196507	0.0468375	-0.0251492	-0.0215	0.0415785	0.0109621	0.0411345	0.0318862	0.00502362	-0.00197667	-0.0379866	0.00263608	-0.0318525	0.0358756	0.018814
Tucson_2013	USA		Tucs_04	-0.0689661	0.0360157	0.122391	-0.159219	0.0011281	-0.198734	0.0382606	-0.044025	-0.0238522	0.0318872	0.0178602	0.0526647	0.0601818	0.0218296	-0.00972427	-0.0331462	-0.0178418	-0.0193106	0.0431919	-0.0311275
Tucson_2013	USA		Tucs_05	-0.0734042	0.0273801	0.109476	-0.132386	0.00583334	-0.164255	0.0534805	-0.0359301	-0.0322414	0.0410772	-0.0123314	0.0470661	0.0345821	-0.00748801	-0.0229218	-0.0265489	-0.0102816	-0.00282119	0.0322098	-0.0488832
Tucson_2013	USA		Tucs_06	-0.078735	0.0272008	0.097516	-0.118557	-0.0124079	-0.165624	0.0679883	-0.0319017	-0.0313915	0.038845	0.01408	0.0314287	0.0418254	0.0023402	-0.0268612	-0.0413395	0.0139702	0.00495038	0.0280303	-0.011873
Tucson_2013	USA		Tucs_07	-0.0821048	0.028402	0.105325	-0.0994886	-0.0109492	-0.147608	0.0183815	-0.0357843	-0.0242863	0.060817	0.0142547	0.0316952	0.0291557	-0.015796	-0.0359922	0.0669854	-0.0826256	0.0444025	0.0184572	0.00683933
Tucson_2013	USA		Tucs_08	-0.0794693	0.0355596	0.121081	-0.129247	-0.0131334	-0.185975	0.0279929	-0.0273879	-0.0133803	0.0563031	0.0208225	0.0478038	0.0363742	0.00682636	-0.0453893	0.0394773	-0.0679139	0.0606141	0.0102885	0.0178458
Tucson_2013	USA		Tucs_09	-0.0790562	0.0349831	0.111008	-0.134825	-0.0136347	-0.18492	0.0432613	-0.0365404	-0.0108619	0.0513879	0.00920186	0.0515229	0.0291997	0.00447906	-0.0224371	-0.00779942	-0.0170053	-0.000732381	0.0162842	-0.0176678
Tucson_2013	USA		Tucs_10	-0.0782122	0.0356743	0.122398	-0.143521	-0.0101969	-0.204813	0.0420253	-0.0284777	-0.0214887	0.0541355	0.0149014	0.0340278	0.0528665	0.0131551	-0.0219149	-0.0178604	-0.00947361	-0.032034	0.0350008	0.00332559
Tucson_2013	USA		Tucs_11	-0.0696484	0.0320683	0.119751	-0.157059	-0.00726132	-0.206998	0.0467345	-0.0377818	-0.0228142	0.0382081	0.0179206	0.0484768	0.0388726	0.00452361	-0.0178577	-0.0378125	-0.0258973	-0.0341115	0.0468426	-0.00326939
Tucson_2013	USA		Tucs_12	-0.0813384	0.0213899	0.0894746	-0.0708278	0.00720214	-0.152504	0.0896132	-0.0395464	-0.0452193	0.0354405	0.00135497	0.00905664	0.0381348	0.0335186	-0.0810645	-0.0666444	0.0200486	-0.000872806	-0.0241063	-0.0472496
